# Supplementary material for: Direct wastewater extraction as a simple and effective method for SARS-CoV-2 surveillance and COVID-19 community-level monitoring
Source: FEMS Microbes. 2023 Jan 12;4:xtad004. doi: 10.1093/femsmc/xtad004 (PMC10117872; doi:10.1093/femsmc/xtad004)
Supplement: xtad004_Supplemental_Files [file xtad004_supplemental_files.zip]

Archive with 3 entries (3 files):
- FEMSMC-2022-022 reviews and author response.docx
- Lott_et_al_FEMS_2022_Supplemental_Tables_Figures_Revised.docx
- Lott_et_al_FEMS_2022_Supplementary_Data.xlsx
