# Supplementary material for: Direct wastewater extraction as a simple and effective method for SARS-CoV-2 surveillance and COVID-19 community-level monitoring
Source: FEMS Microbes. 2023 Jan 12;4:xtad004. doi: 10.1093/femsmc/xtad004 (PMC10117872; doi:10.1093/femsmc/xtad004)
Supplement: xtad004_Supplemental_Files [file xtad004_supplemental_files.zip › Lott_et_al_FEMS_2022_Supplementary_Data.xlsx]

## Sheet: WRF
Date	WRF	Influnet Flow (Millions of Liters)	Total Suspended Solids (mg/L)
2020-06-30	A	18.74	284
2020-06-30	B	11.43	428
2020-06-30	C	6.17	384
2020-07-07	A	21.05	206
2020-07-07	B	12.91	378
2020-07-07	C	6.93	269
2020-07-14	A	18.17	397
2020-07-14	B	11.05	220
2020-07-14	C	5.45	328
2020-07-21	A	17.79	160
2020-07-21	B	12.19	168
2020-07-21	C	6.85	332
2020-07-28	A	18.06	256
2020-07-28	B	11.24	258
2020-07-28	C	4.96	196
2020-08-04	A	21.96	296
2020-08-04	B	13.4	176
2020-08-04	C	5.83	260
2020-08-11	A	19.53	319
2020-08-11	B	12.11	104
2020-08-11	C	5.38	430
2020-08-18	A	21.61	266
2020-08-18	B	12.64	292
2020-08-18	C	6.32	628
2020-08-25	A	24.08	294
2020-08-25	B	15.33	196
2020-08-25	C	6.62	256
2020-09-01	A	21.69	215
2020-09-01	B	12.49	248
2020-09-01	C	6.47	444
2020-09-08	A	18.78	250
2020-09-08	B	12.34	212
2020-09-08	C	5.19	184
2020-09-15	A	20.67	596
2020-09-15	B	13.06	208
2020-09-15	C	5.72	492
2020-09-22	A	20.52	233
2020-09-22	B	13.78	244
2020-09-22	C	7.38	1080
2020-09-29	A	21.01	218
2020-09-29	B	14.04	172
2020-09-29	C	6.4	228
2020-10-06	A	20.37	286
2020-10-06	B	12.95	232
2020-10-06	C	5.75	420
2020-10-13	A	21.31	454
2020-10-13	B	14.08	484
2020-10-13	C	7.38	384
2020-10-20	A	19.76	123
2020-10-20	B	13.02	172
2020-10-20	C	5.87	104
2020-10-27	A	19.84	219
2020-10-27	B	13.4	198
2020-10-27	C	6.17	210
2020-11-02	A	17.68	238
2020-11-02	B	12.87	556
2020-11-02	C	5.87	208
2020-11-04	A	18.59	367
2020-11-04	B	12.91	164
2020-11-04	C	5.94	152
2020-11-09	A	17.98	354
2020-11-09	B	13.25	264
2020-11-09	C	6.06	244
2020-11-11	A	21.05	364
2020-11-11	B	14.38	476
2020-11-11	C	5.98	308
2020-11-16	A	18.25	180
2020-11-16	B	13.1	368
2020-11-16	C	6.13	164
2020-11-18	A	19.46	236
2020-11-18	B	12.72	364
2020-11-18	C	6.13	500
2020-11-23	A	17.07	510
2020-11-23	B	12.76	560
2020-11-23	C	6.32	392
2020-11-25	A	16.35	258
2020-11-25	B	12.57	392
2020-11-25	C	5.83	1120
2020-11-30	A	33.01	272
2020-11-30	B	32.25	240
2020-11-30	C	11.85	231
2020-12-02	A	20.4	246
2020-12-02	B	14.73	228
2020-12-02	C	7.8	188
2020-12-07	A	18.78	320
2020-12-07	B	14.2	163
2020-12-07	C	6.62	224
2020-12-09	A	19.49	462
2020-12-09	B	13.25	396
2020-12-09	C	6.47	312
2020-12-14	A	18.17	184
2020-12-14	B	13.74	76
2020-12-14	C	6.44	132
2020-12-16	A	18.74	272
2020-12-16	B	13.06	248
2020-12-16	C	6.47	1220
2020-12-21	A	15.1	305
2020-12-21	B	12.87	220
2020-12-21	C	6.28	112
2020-12-28	A	16.01	182
2020-12-28	B	13.59	232
2020-12-28	C	6.89	328
2021-01-04	A	18.51	156
2021-01-04	B	16.32	224
2021-01-04	C	8.03	148
2021-01-11	A	18.17	246
2021-01-11	B	13.89	196
2021-01-11	C	7.19	204
2021-01-13	A	21.08	171
2021-01-13	B	13.44	192
2021-01-13	C	7	452
2021-01-19	A	20.4	196
2021-01-19	B	13.63	432
2021-01-19	C	6.51	408
2021-01-20	A	20.55	312
2021-01-20	B	13.06	188
2021-01-20	C	6.78	280
2021-01-25	A	19.04	156
2021-01-25	B	13.02	488
2021-01-25	C	6.51	156
2021-01-27	A	25.06	352
2021-01-27	B	19.27	480
2021-01-27	C	8.74	400
2021-02-01	A	21.27	82
2021-02-01	B	15.67	164
2021-02-01	C	7.95	216
2021-02-03	A	21.69	162
2021-02-03	B	14.2	160
2021-02-03	C	9.61	460
2021-02-08	A	18.66	196
2021-02-08	B	13.7	492
2021-02-08	C	7.23	176
2021-02-10	A	21.01	424
2021-02-10	B	13.51	556
2021-02-10	C	7.65	284
2021-02-15	A	23.85	218
2021-02-15	B	16.62	252
2021-02-15	C	8.59	116
2021-02-17	A	39.1	194
2021-02-17	B	18.17	136
2021-02-17	C	9.58	204
2021-02-22	A	19.91	178
2021-02-22	B	14.88	304
2021-02-22	C	7.53	184
2021-02-24	A	21.31	228
2021-02-24	B	13.97	228
2021-02-24	C	7.31	308
2021-03-01	A	25.51	207
2021-03-01	B	14.08	232
2021-03-01	C	7	204
2021-03-03	A	27.56	196
2021-03-03	B	14.5	304
2021-03-03	C	6.97	232
2021-03-08	A	18.96	954
2021-03-08	B	13.17	480
2021-03-08	C	6.59	304
2021-03-10	A	24.61	350
2021-03-10	B	13.25	840
2021-03-10	C	6.36	84
2021-03-15	A	19.08	360
2021-03-15	B	13.21	164
2021-03-15	C	6.28	172
2021-03-17	A	25.7	342
2021-03-17	B	20.29	700
2021-03-17	C	9.31	344
2021-03-22	A	19.53	356
2021-03-22	B	14.27	248
2021-03-22	C	7.57	68
2021-03-24	A	20.25	282
2021-03-24	B	13.7	258
2021-03-24	C	6.81	312
2021-03-29	A	20.93	213
2021-03-29	B	15.03	220
2021-03-29	C	7.61	186
2021-03-31	A	20.14	222
2021-03-31	B	14.91	228
2021-03-31	C	7.38	292
2021-04-05	A	18.89	176
2021-04-05	B	13.21	200
2021-04-05	C	7.19	216
2021-04-07	A	20.21	272
2021-04-07	B	12.98	284
2021-04-07	C	6.78	680
2021-04-12	A	20.44	256
2021-04-12	B	13.93	168
2021-04-12	C	6.85	224
2021-04-14	A	21.58	164
2021-04-14	B	12.87	280
2021-04-14	C	6.97	505
2021-04-19	A	19.61	206
2021-04-19	B	12.91	212
2021-04-19	C	6.93	264
2021-04-21	A	21.2	234
2021-04-21	B	12.68	68
2021-04-21	C	6.59	60
2021-04-26	A	21.8	222
2021-04-26	B	13.1	252
2021-04-26	C	6.78	428
2021-04-28	A	21.2	310
2021-04-28	B	14.04	164
2021-04-28	C	6.97	192
2021-05-03	A	23.55	352
2021-05-03	B	17.9	244
2021-05-03	C	5.98	222
2021-05-05	A	30.93	160
2021-05-05	B	27.67	114
2021-05-05	C	13.32	248
2021-05-10	A	19.87	208
2021-05-10	B	14.04	188
2021-05-10	C	7.04	136
2021-05-12	A	24.08	170
2021-05-12	B	16.58	68
2021-05-12	C	8.44	375
2021-05-17	A	18.25	346
2021-05-17	B	13.1	204
2021-05-17	C	6.59	164
2021-05-19	A	18.59	196
2021-05-19	B	12.95	204
2021-05-19	C	6.47	240
2021-05-24	A	17.72	449
2021-05-24	B	12.08	188
2021-05-24	C	6.7	232
2021-05-26	A	18.96	204
2021-05-26	B	11.73	100
2021-05-26	C	5.79	260
2021-06-01	A	13.44	390
2021-06-01	B	12	212
2021-06-01	C	5.75	312
2021-06-02	A	17.64	406
2021-06-02	B	14.76	84
2021-06-02	C	5.91	216
2021-06-07	A	18.25	332
2021-06-07	B	12.3	228
2021-06-07	C	5.94	108
2021-06-09	A	19.8	552
2021-06-09	B	12.72	228
2021-06-09	C	6.02	580
2021-06-14	A	17.98	164
2021-06-14	B	11.92	136
2021-06-14	C	5.83	192
2021-06-16	A	18.59	222
2021-06-16	B	11.32	224
2021-06-16	C	6.09	184
2021-06-21	A	19.42	134
2021-06-21	B	12.76	184
2021-06-21	C	6.02	144
2021-06-23	A	19.84	256
2021-06-23	B	12.26	116
2021-06-23	C	5.64	500
2021-06-28	A	18.32	212
2021-06-28	B	11.81	184
2021-06-28	C	5.91	216
2021-06-30	A	19.91	232
2021-06-30	B	11.47	176
2021-06-30	C	6.28	572

## Sheet: Cases
	Athens-Clarke County				WRF A				WRF B				WRF C
date	cases.reported	cases.reported.100k	cases.reported.7dma	cases.reported.7dma.100k	cases.reported	cases.reported.100k	cases.reported.7dma	cases.reported.7dma.100k	cases.reported	cases.reported.100k	cases.reported.7dma	cases.reported.7dma.100k	cases.reported	cases.reported.100k	cases.reported.7dma	cases.reported.7dma.100k
2020-06-20	10	8.3	5.3	4.4	5	8.8	2.5	4.4	2.5	5.1	2.1	4.4	2.5	9.8	1.1	4.2
2020-06-21	5	4.2	5.6	4.6	2.5	4.4	2.5	4.4	0	0	1.8	3.6	0	0	1.1	4.2
2020-06-22	12	10	6.9	5.7	8	14.2	3.3	5.8	2.5	5.1	1.8	3.6	2.5	9.8	1.4	5.6
2020-06-23	8	6.7	7.1	6	10	17.7	4.4	7.7	2.5	5.1	1.8	3.6	2.5	9.8	1.8	7
2020-06-24	12	10	8.4	7	15	26.5	6.5	11.5	2.5	5.1	2.1	4.4	2.5	9.8	2.1	8.4
2020-06-25	26	21.7	11.6	9.6	18	31.9	8.7	15.4	2.5	5.1	2.1	4.4	2.5	9.8	2.1	8.4
2020-06-26	20	16.7	13.3	11.1	11	19.5	9.9	17.6	6	12.2	2.6	5.4	0	0	1.8	7
2020-06-27	25	20.8	15.4	12.9	9	15.9	10.5	18.6	10	20.4	3.7	7.6	2.5	9.8	1.8	7
2020-06-28	18	15	17.3	14.4	11	19.5	11.7	20.7	5	10.2	4.4	9	2.5	9.8	2.1	8.4
2020-06-29	34	28.3	20.4	17	17	30.1	13	23	12	24.5	5.8	11.8	2.5	9.8	2.1	8.4
2020-06-30	18	15	21.9	18.2	11	19.5	13.1	23.3	10	20.4	6.9	14	7	27.5	2.8	10.9
2020-07-01	27	22.5	24	20	25	44.2	14.6	25.8	6	12.2	7.4	15	2.5	9.8	2.8	10.9
2020-07-02	47	39.2	27	22.5	21	37.2	15	26.5	2.5	5.1	7.4	15	5	19.6	3.1	12.3
2020-07-03	39	32.5	29.7	24.8	11	19.5	15	26.5	9	18.4	7.8	15.9	0	0	3.1	12.3
2020-07-04	22	18.3	29.3	24.4	14	24.8	15.7	27.8	2.5	5.1	6.7	13.7	2.5	9.8	3.1	12.3
2020-07-05	37	30.8	32	26.7	12	21.2	15.9	28.1	8	16.3	7.1	14.6	5	19.6	3.5	13.7
2020-07-06	17	14.2	29.6	24.6	19	33.6	16.1	28.6	2.5	5.1	5.8	11.8	2.5	9.8	3.5	13.7
2020-07-07	34	28.3	31.9	26.5	13	23	16.4	29.1	9	18.4	5.6	11.5	2.5	9.8	2.9	11.2
2020-07-08	43	35.8	34.1	28.5	18	31.9	15.4	27.3	10	20.4	6.2	12.7	6	23.5	3.4	13.2
2020-07-09	35	29.2	32.4	27	18	31.9	15	26.5	10	20.4	7.3	14.9	8	31.4	3.8	14.8
2020-07-10	45	37.5	33.3	27.7	17	30.1	15.9	28.1	11	22.4	7.6	15.5	2.5	9.8	4.1	16.2
2020-07-11	26	21.7	33.9	28.2	6	10.6	14.7	26	2.5	5.1	7.6	15.5	2.5	9.8	4.1	16.2
2020-07-12	25	20.8	32.1	26.8	7	12.4	14	24.8	8	16.3	7.6	15.5	2.5	9.8	3.8	14.8
2020-07-13	40	33.3	35.4	29.5	16	28.3	13.6	24	15	30.6	9.4	19.1	2.5	9.8	3.8	14.8
2020-07-14	31	25.8	35	29.2	15	26.5	13.9	24.5	13	26.5	9.9	20.3	2.5	9.8	3.8	14.8
2020-07-15	43	35.8	35	29.2	20	35.4	14.1	25	10	20.4	9.9	20.3	2.5	9.8	3.3	12.9
2020-07-16	46	38.3	36.6	30.5	14	24.8	13.6	24	12	24.5	10.2	20.8	6	23.5	3	11.8
2020-07-17	43	35.8	36.3	30.2	27	47.8	15	26.5	23	46.9	11.9	24.3	6	23.5	3.5	13.7
2020-07-18	60	50	41.1	34.3	12	21.2	15.9	28.1	7	14.3	12.6	25.7	2.5	9.8	3.5	13.7
2020-07-19	33	27.5	42.3	35.2	10	17.7	16.3	28.8	12	24.5	13.1	26.8	2.5	9.8	3.5	13.7
2020-07-20	25	20.8	40.1	33.5	17	30.1	16.4	29.1	9	18.4	12.3	25.1	2.5	9.8	3.5	13.7
2020-07-21	27	22.5	39.6	33	20	35.4	17.1	30.3	2.5	5.1	10.8	22	2.5	9.8	3.5	13.7
2020-07-22	32	26.7	38	31.7	9	15.9	15.6	27.6	9	18.4	10.6	21.7	2.5	9.8	3.5	13.7
2020-07-23	38	31.7	36.9	30.7	12	21.2	15.3	27.1	10	20.4	10.4	21.1	2.5	9.8	3	11.8
2020-07-24	52	43.3	38.1	31.8	24	42.5	14.9	26.3	11	22.4	8.6	17.6	6	23.5	3	11.8
2020-07-25	38	31.7	35	29.2	13	23	15	26.5	9	18.4	8.9	18.2	5	19.6	3.4	13.2
2020-07-26	19	15.8	33	27.5	6	10.6	14.4	25.5	5	10.2	7.9	16.2	2.5	9.8	3.4	13.2
2020-07-27	25	20.8	33	27.5	16	28.3	14.3	25.3	11	22.4	8.2	16.8	2.5	9.8	3.4	13.2
2020-07-28	23	19.2	32.4	27	9	15.9	12.7	22.5	13	26.5	9.7	19.8	2.5	9.8	3.4	13.2
2020-07-29	57	47.5	36	30	14	24.8	13.4	23.8	15	30.6	10.6	21.6	6	23.5	3.9	15.1
2020-07-30	26	21.7	34.3	28.6	19	33.6	14.4	25.5	13	26.5	11	22.4	5	19.6	4.2	16.5
2020-07-31	77	64.2	37.9	31.5	24	42.5	14.4	25.5	8	16.3	10.6	21.6	5	19.6	4.1	16
2020-08-01	25	20.8	36	30	7	12.4	13.6	24	8	16.3	10.4	21.3	2.5	9.8	3.7	14.6
2020-08-02	53	44.2	40.9	34	8	14.2	13.9	24.5	9	18.4	11	22.4	2.5	9.8	3.7	14.6
2020-08-03	25	20.8	40.9	34	18	31.9	14.1	25	8	16.3	10.6	21.6	2.5	9.8	3.7	14.6
2020-08-04	29	24.2	41.7	34.8	11	19.5	14.4	25.5	12	24.5	10.4	21.3	2.5	9.8	3.7	14.6
2020-08-05	69	57.5	43.4	36.2	13	23	14.3	25.3	23	46.9	11.6	23.6	2.5	9.8	3.2	12.6
2020-08-06	46	38.3	46.3	38.6	24	42.5	15	26.5	16	32.7	12	24.5	2.5	9.8	2.9	11.2
2020-08-07	59	49.2	43.7	36.4	10	17.7	13	23	7	14.3	11.9	24.2	5	19.6	2.9	11.2
2020-08-08	58	48.3	48.4	40.4	17	30.1	14.4	25.5	19	38.8	13.4	27.4	2.5	9.8	2.9	11.2
2020-08-09	28	23.3	44.9	37.4	5	8.8	14	24.8	11	22.4	13.7	28	5	19.6	3.2	12.6
2020-08-10	46	38.3	47.9	39.9	14	24.8	13.4	23.8	20	40.8	15.4	31.5	2.5	9.8	3.2	12.6
2020-08-11	25	20.8	47.3	39.4	12	21.2	13.6	24	15	30.6	15.9	32.4	2.5	9.8	3.2	12.6
2020-08-12	34	28.3	42.3	35.2	11	19.5	13.3	23.5	5	10.2	13.3	27.1	2.5	9.8	3.2	12.6
2020-08-13	15	12.5	37.9	31.5	12	21.2	11.6	20.5	6	12.2	11.9	24.2	5	19.6	3.6	14
2020-08-14	42	35	35.4	29.5	13	23	12	21.2	12	24.5	12.6	25.7	2.5	9.8	3.2	12.6
2020-08-15	32	26.7	31.7	26.4	2.5	4.4	9.9	17.6	6	12.2	10.7	21.9	0	0	2.9	11.2
2020-08-16	14	11.7	29.7	24.8	5	8.8	9.9	17.6	2.5	5.1	9.5	19.4	0	0	2.1	8.4
2020-08-17	22	18.3	26.3	21.9	16	28.3	10.2	18.1	6	12.2	7.5	15.3	2.5	9.8	2.1	8.4
2020-08-18	38	31.7	28.1	23.5	17	30.1	10.9	19.3	6	12.2	6.2	12.7	2.5	9.8	2.1	8.4
2020-08-19	35	29.2	28.3	23.6	15	26.5	11.5	20.4	8	16.3	6.6	13.6	2.5	9.8	2.1	8.4
2020-08-20	29	24.2	30.3	25.2	10	17.7	11.2	19.8	10	20.4	7.2	14.7	2.5	9.8	1.8	7
2020-08-21	44	36.7	30.6	25.5	24	42.5	12.8	22.6	10	20.4	6.9	14.1	2.5	9.8	1.8	7
2020-08-22	53	44.2	33.6	28	13	23	14.3	25.3	6	12.2	6.9	14.1	2.5	9.8	2.1	8.4
2020-08-23	26	21.7	35.3	29.4	12	21.2	15.3	27.1	10	20.4	8	16.3	2.5	9.8	2.5	9.8
2020-08-24	32	26.7	36.7	30.6	16	28.3	15.3	27.1	10	20.4	8.6	17.5	0	0	2.1	8.4
2020-08-25	40	33.3	37	30.8	36	63.7	18	31.9	8	16.3	8.9	18.1	2.5	9.8	2.1	8.4
2020-08-26	58	48.3	40.3	33.6	25	44.2	19.4	34.4	15	30.6	9.9	20.1	7	27.5	2.8	10.9
2020-08-27	61	50.8	44.9	37.4	19	33.6	20.7	36.7	12	24.5	10.1	20.7	2.5	9.8	2.8	10.9
2020-08-28	47	39.2	45.3	37.7	29	51.3	21.4	37.9	13	26.5	10.6	21.6	2.5	9.8	2.8	10.9
2020-08-29	53	44.2	45.3	37.7	31	54.9	24	42.5	16	32.7	12	24.5	5	19.6	3.1	12.3
2020-08-30	72	60	51.9	43.2	29	51.3	26.4	46.8	14	28.6	12.6	25.7	2.5	9.8	3.1	12.3
2020-08-31	92	76.7	60.4	50.4	45	79.6	30.6	54.1	22	44.9	14.3	29.2	2.5	9.8	3.5	13.7
2020-09-01	168	140	78.7	65.6	98	173.5	39.4	69.8	35	71.4	18.1	37	5	19.6	3.9	15.1
2020-09-02	101	84.2	84.9	70.7	85	150.4	48	85	33	67.3	20.7	42.3	2.5	9.8	3.2	12.6
2020-09-03	205	170.8	105.4	87.9	47	83.2	52	92	25	51	22.6	46.1	2.5	9.8	3.2	12.6
2020-09-04	113	94.2	114.9	95.7	109	192.9	63.4	112.3	41	83.7	26.6	54.2	11	43.1	4.4	17.4
2020-09-05	301	250.8	150.3	125.2	66	116.8	68.4	121.1	25	51	27.9	56.9	9	35.3	5	19.6
2020-09-06	113	94.2	156.1	130.1	51	90.3	71.6	126.7	28	57.1	29.9	60.9	7	27.5	5.6	22.1
2020-09-07	27	22.5	146.9	122.4	31	54.9	69.6	123.1	16	32.7	29	59.2	5	19.6	6	23.5
2020-09-08	207	172.5	152.4	127	105	185.8	70.6	124.9	34	69.4	28.9	58.9	14	54.9	7.3	28.6
2020-09-09	124	103.3	155.7	129.8	37	65.5	63.7	112.8	25	51	27.7	56.6	11	43.1	8.5	33.3
2020-09-10	105	87.5	141.4	117.9	50	88.5	64.1	113.5	19	38.8	26.9	54.8	10	39.2	9.6	37.5
2020-09-11	107	89.2	140.6	117.1	38	67.3	54	95.6	11	22.4	22.6	46.1	7	27.5	9	35.3
2020-09-12	139	115.8	117.4	97.9	62	109.7	53.4	94.6	31	63.3	23.4	47.8	12	47.1	9.4	37
2020-09-13	80	66.7	112.7	93.9	31	54.9	50.6	89.5	16	32.7	21.7	44.3	2.5	9.8	8.8	34.5
2020-09-14	36	30	114	95	30	53.1	50.4	89.3	13	26.5	21.3	43.4	5	19.6	8.8	34.5
2020-09-15	52	43.3	91.9	76.5	39	69	41	72.6	5	10.2	17.1	35	2.5	9.8	7.1	28
2020-09-16	80	66.7	85.6	71.3	44	77.9	42	74.3	11	22.4	15.1	30.9	7	27.5	6.6	25.8
2020-09-17	62	51.7	79.4	66.2	28	49.6	38.9	68.8	9	18.4	13.7	28	2.5	9.8	5.5	21.6
2020-09-18	36	30	69.3	57.7	16	28.3	35.7	63.2	2.5	5.1	12.5	25.5	2.5	9.8	4.9	19
2020-09-19	37	30.8	54.7	45.6	17	30.1	29.3	51.8	2.5	5.1	8.4	17.2	2.5	9.8	3.5	13.7
2020-09-20	18	15	45.9	38.2	6	10.6	25.7	45.5	2.5	5.1	6.5	13.3	2.5	9.8	3.5	13.7
2020-09-21	14	11.7	42.7	35.6	6	10.6	22.3	39.4	2.5	5.1	5	10.2	2.5	9.8	3.1	12.3
2020-09-22	22	18.3	38.4	32	11	19.5	18.3	32.4	2.5	5.1	4.6	9.5	2.5	9.8	3.1	12.3
2020-09-23	24	20	30.4	25.4	17	30.1	14.4	25.5	6	12.2	3.9	8	2.5	9.8	2.5	9.8
2020-09-24	26	21.7	25.3	21.1	16	28.3	12.7	22.5	2.5	5.1	3	6.1	2.5	9.8	2.5	9.8
2020-09-25	16	13.3	22.4	18.7	8	14.2	11.6	20.5	5	10.2	3.4	6.9	2.5	9.8	2.5	9.8
2020-09-26	26	21.7	20.9	17.4	5	8.8	9.9	17.4	6	12.2	3.9	7.9	2.5	9.8	2.5	9.8
2020-09-27	11	9.2	19.9	16.5	5	8.8	9.7	17.2	2.5	5.1	3.9	7.9	2.5	9.8	2.5	9.8
2020-09-28	12	10	19.6	16.3	2.5	4.4	9.2	16.3	9	18.4	4.8	9.8	2.5	9.8	2.5	9.8
2020-09-29	20	16.7	19.3	16.1	20	35.4	10.5	18.6	8	16.3	5.6	11.4	2.5	9.8	2.5	9.8
2020-09-30	19	15.8	18.6	15.5	19	33.6	10.8	19.1	10	20.4	6.1	12.5	2.5	9.8	2.5	9.8
2020-10-01	20	16.7	17.7	14.8	12	21.2	10.2	18.1	5	10.2	6.5	13.3	2.5	9.8	2.5	9.8
2020-10-02	25	20.8	19	15.8	6	10.6	9.9	17.6	6	12.2	6.6	13.6	2.5	9.8	2.5	9.8
2020-10-03	32	26.7	19.9	16.5	10	17.7	10.6	18.8	14	28.6	7.8	15.9	2.5	9.8	2.5	9.8
2020-10-04	11	9.2	19.9	16.5	2.5	4.4	10.3	18.2	2.5	5.1	7.8	15.9	0	0	2.1	8.4
2020-10-05	6	5	19	15.8	2.5	4.4	10.3	18.2	2.5	5.1	6.9	14	2.5	9.8	2.1	8.4
2020-10-06	15	12.5	18.3	15.2	5	8.8	8.1	14.4	11	22.4	7.3	14.9	2.5	9.8	2.1	8.4
2020-10-07	29	24.2	19.7	16.4	9	15.9	6.7	11.9	10	20.4	7.3	14.9	2.5	9.8	2.1	8.4
2020-10-08	19	15.8	19.6	16.3	5	8.8	5.7	10.1	8	16.3	7.7	15.7	2.5	9.8	2.1	8.4
2020-10-09	30	25	20.3	16.9	19	33.6	7.6	13.4	8	16.3	8	16.3	2.5	9.8	2.1	8.4
2020-10-10	38	31.7	21.1	17.6	2.5	4.4	6.5	11.5	2.5	5.1	6.4	13	2.5	9.8	2.1	8.4
2020-10-11	17	14.2	22	18.3	7	12.4	7.1	12.6	9	18.4	7.3	14.9	2.5	9.8	2.5	9.8
2020-10-12	5	4.2	21.9	18.2	5	8.8	7.5	13.3	2.5	5.1	7.3	14.9	0	0	2.1	8.4
2020-10-13	20	16.7	22.6	18.8	10	17.7	8.2	14.5	8	16.3	6.9	14	2.5	9.8	2.1	8.4
2020-10-14	26	21.7	22.1	18.5	14	24.8	8.9	15.8	11	22.4	7	14.3	2.5	9.8	2.1	8.4
2020-10-15	40	33.3	25.1	21	7	12.4	9.2	16.3	12	24.5	7.6	15.5	6	23.5	2.6	10.4
2020-10-16	35	29.2	25.9	21.5	9	15.9	7.8	13.8	7	14.3	7.4	15.2	2.5	9.8	2.6	10.4
2020-10-17	12	10	22.1	18.5	5	8.8	8.1	14.4	7	14.3	8.1	16.5	2.5	9.8	2.6	10.4
2020-10-18	13	10.8	21.6	18	5	8.8	7.9	13.9	2.5	5.1	7.1	14.6	0	0	2.3	9
2020-10-19	3	2.5	21.3	17.7	2.5	4.4	7.5	13.3	2.5	5.1	7.1	14.6	2.5	9.8	2.6	10.4
2020-10-20	12	10	20.1	16.8	8	14.2	7.2	12.8	2.5	5.1	6.4	13	2.5	9.8	2.6	10.4
2020-10-21	20	16.7	19.3	16.1	12	21.2	6.9	12.3	5	10.2	5.5	11.2	2.5	9.8	2.6	10.4
2020-10-22	22	18.3	16.7	13.9	10	17.7	7.4	13	2.5	5.1	4.1	8.5	0	0	1.8	7
2020-10-23	22	18.3	14.9	12.4	5	8.8	6.8	12	7	14.3	4.1	8.5	2.5	9.8	1.8	7
2020-10-24	18	15	15.7	13.1	6	10.6	6.9	12.3	8	16.3	4.3	8.7	2.5	9.8	1.8	7
2020-10-25	18	15	16.4	13.7	2.5	4.4	6.6	11.6	5	10.2	4.6	9.5	2.5	9.8	2.1	8.4
2020-10-26	9	7.5	17.3	14.4	5	8.8	6.9	12.3	2.5	5.1	4.6	9.5	2.5	9.8	2.1	8.4
2020-10-27	21	17.5	18.6	15.5	9	15.9	7.1	12.5	2.5	5.1	4.6	9.5	2.5	9.8	2.1	8.4
2020-10-28	17	14.2	18.1	15.1	11	19.5	6.9	12.3	8	16.3	5.1	10.3	2.5	9.8	2.1	8.4
2020-10-29	34	28.3	19.9	16.5	9	15.9	6.8	12	6	12.2	5.6	11.4	2.5	9.8	2.5	9.8
2020-10-30	22	18.3	19.9	16.5	14	24.8	8.1	14.3	7	14.3	5.6	11.4	6	23.5	3	11.8
2020-10-31	27	22.5	21.1	17.6	5	8.8	7.9	14	5	10.2	5.1	10.5	2.5	9.8	3	11.8
2020-11-01	23	19.2	21.9	18.2	8	14.2	8.7	15.4	2.5	5.1	4.8	9.8	2.5	9.8	3	11.8
2020-11-02	12	10	22.3	18.6	11	19.5	9.6	16.9	2.5	5.1	4.8	9.8	2.5	9.8	3	11.8
2020-11-03	19	15.8	22	18.3	5	8.8	9	15.9	2.5	5.1	4.8	9.8	2.5	9.8	3	11.8
2020-11-04	16	13.3	21.9	18.2	7	12.4	8.4	14.9	10	20.4	5.1	10.3	7	27.5	3.6	14.3
2020-11-05	36	30	22.1	18.5	8	14.2	8.3	14.7	9	18.4	5.5	11.2	2.5	9.8	3.6	14.3
2020-11-06	37	30.8	24.3	20.2	12	21.2	8	14.2	16	32.7	6.8	13.8	2.5	9.8	3.1	12.3
2020-11-07	21	17.5	23.4	19.5	2.5	4.4	7.6	13.5	2.5	5.1	6.4	13.1	2.5	9.8	3.1	12.3
2020-11-08	23	19.2	23.4	19.5	6	10.6	7.4	13	8	16.3	7.2	14.7	2.5	9.8	3.1	12.3
2020-11-09	12	10	23.4	19.5	7	12.4	6.8	12	6	12.2	7.7	15.7	2.5	9.8	3.1	12.3
2020-11-10	27	22.5	24.6	20.5	2.5	4.4	6.4	11.4	8	16.3	8.5	17.3	2.5	9.8	3.1	12.3
2020-11-11	31	25.8	26.7	22.3	9	15.9	6.7	11.9	15	30.6	9.2	18.8	11	43.1	3.7	14.6
2020-11-12	39	32.5	27.1	22.6	10	17.7	7	12.4	2.5	5.1	8.3	16.9	5	19.6	4.1	16
2020-11-13	36	30	27	22.5	9	15.9	6.6	11.6	6	12.2	6.9	14	2.5	9.8	4.1	16
2020-11-14	35	29.2	29	24.2	7	12.4	7.2	12.8	9	18.4	7.8	15.9	2.5	9.8	4.1	16
2020-11-15	15	12.5	27.9	23.2	6	10.6	7.2	12.8	7	14.3	7.6	15.6	5	19.6	4.4	17.4
2020-11-16	13	10.8	28	23.3	7	12.4	7.2	12.8	5	10.2	7.5	15.3	2.5	9.8	4.4	17.4
2020-11-17	32	26.7	28.7	23.9	10	17.7	8.3	14.7	11	22.4	7.9	16.2	0	0	4.1	16
2020-11-18	22	18.3	27.4	22.9	12	21.2	8.7	15.4	6	12.2	6.6	13.6	2.5	9.8	2.9	11.2
2020-11-19	29	24.2	26	21.7	7	12.4	8.3	14.7	11	22.4	7.9	16	6	23.5	3	11.8
2020-11-20	18	15	23.4	19.5	5	8.8	7.7	13.7	5	10.2	7.7	15.7	2.5	9.8	3	11.8
2020-11-21	41	34.2	24.3	20.2	11	19.5	8.3	14.7	14	28.6	8.4	17.2	5	19.6	3.4	13.2
2020-11-22	16	13.3	24.4	20.4	2.5	4.4	7.8	13.8	7	14.3	8.4	17.2	2.5	9.8	3	11.8
2020-11-23	28	23.3	26.6	22.1	11	19.5	8.4	14.8	8	16.3	8.9	18.1	2.5	9.8	3	11.8
2020-11-24	26	21.7	25.7	21.4	16	28.3	9.2	16.3	11	22.4	8.9	18.1	2.5	9.8	3.4	13.2
2020-11-25	43	35.8	28.7	23.9	19	33.6	10.2	18.1	14	28.6	10	20.4	2.5	9.8	3.4	13.2
2020-11-26	43	35.8	30.7	25.6	9	15.9	10.5	18.6	7	14.3	9.4	19.2	0	0	2.5	9.8
2020-11-27	23	19.2	31.4	26.2	5	8.8	10.5	18.6	7	14.3	9.7	19.8	2.5	9.8	2.5	9.8
2020-11-28	25	20.8	29.1	24.3	6	10.6	9.8	17.3	14	28.6	9.7	19.8	2.5	9.8	2.1	8.4
2020-11-29	17	14.2	29.3	24.4	5	8.8	10.1	18	2.5	5.1	9.1	18.5	2.5	9.8	2.1	8.4
2020-11-30	32	26.7	29.9	24.9	11	19.5	10.1	18	16	32.7	10.2	20.8	5	19.6	2.5	9.8
2020-12-01	35	29.2	31.1	26	14	24.8	9.9	17.4	15	30.6	10.8	22	6	23.5	3	11.8
2020-12-02	88	73.3	37.6	31.3	27	47.8	11	19.5	26	53.1	12.5	25.5	9	35.3	3.9	15.4
2020-12-03	57	47.5	39.6	33	33	58.4	14.4	25.5	27	55.1	15.4	31.3	5	19.6	4.6	18.2
2020-12-04	73	60.8	46.7	38.9	28	49.6	17.7	31.4	15	30.6	16.5	33.7	8	31.4	5.4	21.3
2020-12-05	70	58.3	53.1	44.3	9	15.9	18.1	32.1	15	30.6	16.6	34	11	43.1	6.6	26.1
2020-12-06	17	14.2	53.1	44.3	5	8.8	18.1	32.1	10	20.4	17.7	36.2	0	0	6.3	24.6
2020-12-07	44	36.7	54.9	45.7	18	31.9	19.1	33.9	11	22.4	17	34.7	2.5	9.8	5.9	23.2
2020-12-08	37	30.8	55.1	46	22	38.9	20.3	35.9	12	24.5	16.6	33.8	6	23.5	5.9	23.2
2020-12-09	71	59.2	52.7	43.9	33	58.4	21.1	37.4	18	36.7	15.4	31.5	7	27.5	5.6	22.1
2020-12-10	66	55	54	45	15	26.5	18.6	32.9	24	49	15	30.6	7	27.5	5.9	23.2
2020-12-11	82	68.3	55.3	46.1	19	33.6	17.3	30.6	32	65.3	17.4	35.6	10	39.2	6.2	24.4
2020-12-12	53	44.2	52.9	44	14	24.8	18	31.9	24	49	18.7	38.2	8	31.4	5.8	22.7
2020-12-13	58	48.3	58.7	48.9	8	14.2	18.4	32.6	22	44.9	20.4	41.7	5	19.6	6.5	25.5
2020-12-14	28	23.3	56.4	47	16	28.3	18.1	32.1	19	38.8	21.6	44	5	19.6	6.9	26.9
2020-12-15	61	50.8	59.9	49.9	23	40.7	18.3	32.4	17	34.7	22.3	45.5	5	19.6	6.7	26.3
2020-12-16	57	47.5	57.9	48.2	15	26.5	15.7	27.8	16	32.7	22	44.9	12	47.1	7.4	29.1
2020-12-17	66	55	57.9	48.2	22	38.9	16.7	29.6	22	44.9	21.7	44.3	15	58.8	8.6	33.6
2020-12-18	78	65	57.3	47.7	20	35.4	16.9	29.8	21	42.9	20.1	41.1	5	19.6	7.9	30.8
2020-12-19	51	42.5	57	47.5	11	19.5	16.4	29.1	17	34.7	19.1	39.1	2.5	9.8	7.1	27.7
2020-12-20	52	43.3	56.1	46.8	13	23	17.1	30.3	18	36.7	18.6	37.9	8	31.4	7.5	29.4
2020-12-21	56	46.7	60.1	50.1	19	33.6	17.6	31.1	10	20.4	17.3	35.3	14	54.9	8.8	34.5
2020-12-22	43	35.8	57.6	48	13	23	16.1	28.6	17	34.7	17.3	35.3	2.5	9.8	8.4	33.1
2020-12-23	74	61.7	60	50	16	28.3	16.3	28.8	27	55.1	18.9	38.5	9	35.3	8	31.4
2020-12-24	68	56.7	60.3	50.2	14	24.8	15.1	26.8	23	46.9	19	38.8	8	31.4	7	27.5
2020-12-25	47	39.2	55.9	46.5	6	10.6	13.1	23.3	9	18.4	17.3	35.3	7	27.5	7.3	28.6
2020-12-26	34	28.3	53.4	44.5	8	14.2	12.7	22.5	24	49	18.3	37.3	2.5	9.8	7.3	28.6
2020-12-27	35	29.2	51	42.5	9	15.9	12.1	21.5	12	24.5	17.4	35.6	2.5	9.8	6.5	25.5
2020-12-28	22	18.3	46.1	38.5	2.5	4.4	9.8	17.3	10	20.4	17.4	35.6	2.5	9.8	4.9	19
2020-12-29	104	86.7	54.9	45.7	31	54.9	12.4	21.9	36	73.5	20.1	41.1	11	43.1	6.1	23.8
2020-12-30	61	50.8	53	44.2	15	26.5	12.2	21.6	19	38.8	19	38.8	6	23.5	5.6	22.1
2020-12-31	97	80.8	57.1	47.6	21	37.2	13.2	23.4	38	77.6	21.1	43.1	15	58.8	6.6	26.1
2021-01-01	88	73.3	63	52.5	22	38.9	15.5	27.4	31	63.3	24.3	49.6	18	70.6	8.2	32.2
2021-01-02	110	91.7	73.9	61.5	22	38.9	17.5	31	22	44.9	24	49	16	62.7	10.1	39.8
2021-01-03	89	74.2	81.6	68	19	33.6	18.9	33.5	25	51	25.9	52.8	10	39.2	11.2	44
2021-01-04	44	36.7	84.7	70.6	22	38.9	21.7	38.4	40	81.6	30.1	61.5	10	39.2	12.3	48.2
2021-01-05	89	74.2	82.6	68.8	22	38.9	20.4	36.2	14	28.6	27	55.1	9	35.3	12	47.1
2021-01-06	123	102.5	91.4	76.2	31	54.9	22.7	40.2	41	83.7	30.1	61.5	14	54.9	13.1	51.5
2021-01-07	88	73.3	90.1	75.1	33	58.4	24.4	43.2	29	59.2	28.9	58.9	16	62.7	13.3	52.1
2021-01-08	137	114.2	97.1	81	40	70.8	27	47.8	28	57.1	28.4	58	20	78.4	13.6	53.2
2021-01-09	157	130.8	103.9	86.5	45	79.6	30.3	53.6	49	100	32.3	65.9	12	47.1	13	51
2021-01-10	97	80.8	105	87.5	27	47.8	31.4	55.6	26	53.1	32.4	66.2	8	31.4	12.7	49.9
2021-01-11	65	54.2	108	90	18	31.9	30.9	54.6	22	44.9	29.9	60.9	7	27.5	12.3	48.2
2021-01-12	87	72.5	107.7	89.8	37	65.5	33	58.4	22	44.9	31	63.3	8	31.4	12.1	47.6
2021-01-13	123	102.5	107.7	89.8	42	74.3	34.6	61.2	32	65.3	29.7	60.6	8	31.4	11.3	44.3
2021-01-14	94	78.3	108.6	90.5	36	63.7	35	61.9	28	57.1	29.6	60.3	6	23.5	9.9	38.7
2021-01-15	104	86.7	103.9	86.5	33	58.4	34	60.2	32	65.3	30.1	61.5	15	58.8	9.1	35.9
2021-01-16	91	75.8	94.4	78.7	31	54.9	32	56.6	21	42.9	26.1	53.4	7	27.5	8.4	33.1
2021-01-17	50	41.7	87.7	73.1	13	23	30	53.1	16	32.7	24.7	50.4	5	19.6	8	31.4
2021-01-18	46	38.3	85	70.8	13	23	29.3	51.8	15	30.6	23.7	48.4	6	23.5	7.9	30.8
2021-01-19	63	52.5	81.6	68	15	26.5	26.1	46.3	15	30.6	22.7	46.4	13	51	8.6	33.6
2021-01-20	71	59.2	74.1	61.8	26	46	23.9	42.2	16	32.7	20.4	41.7	6	23.5	8.3	32.5
2021-01-21	72	60	71	59.2	26	46	22.4	39.7	15	30.6	18.6	37.9	7	27.5	8.4	33.1
2021-01-22	78	65	67.3	56.1	33	58.4	22.4	39.7	18	36.7	16.6	33.8	8	31.4	7.4	29.1
2021-01-23	155	129.2	76.4	63.7	35	61.9	23	40.7	42	85.7	19.6	39.9	14	54.9	8.4	33.1
2021-01-24	40	33.3	75	62.5	8	14.2	22.3	39.4	9	18.4	18.6	37.9	9	35.3	9	35.3
2021-01-25	30	25	72.7	60.6	14	24.8	22.4	39.7	15	30.6	18.6	37.9	2.5	9.8	8.5	33.3
2021-01-26	109	90.8	79.3	66.1	38	67.3	25.7	45.5	26	53.1	20.1	41.1	12	47.1	8.4	32.8
2021-01-27	59	49.2	77.6	64.6	36	63.7	27.1	48	25	51	21.4	43.7	2.5	9.8	7.9	30.8
2021-01-28	113	94.2	83.4	69.5	35	61.9	28.4	50.3	22	44.9	22.4	45.8	5	19.6	7.6	29.7
2021-01-29	79	65.8	83.6	69.6	28	49.6	27.7	49.1	20	40.8	22.7	46.4	7	27.5	7.4	29.1
2021-01-30	67	55.8	71	59.2	24	42.5	26.1	46.3	14	28.6	18.7	38.2	9	35.3	6.7	26.3
2021-01-31	40	33.3	71	59.2	18	31.9	27.6	48.8	9	18.4	18.7	38.2	2.5	9.8	5.8	22.7
2021-02-01	25	20.8	70.3	58.6	12	21.2	27.3	48.3	12	24.5	18.3	37.3	2.5	9.8	5.8	22.7
2021-02-02	34	28.3	59.6	49.6	15	26.5	24	42.5	5	10.2	15.3	31.2	5	19.6	4.8	18.8
2021-02-03	58	48.3	59.4	49.5	18	31.9	21.4	37.9	20	40.8	14.6	29.7	2.5	9.8	4.8	18.8
2021-02-04	48	40	50.1	41.8	17	30.1	18.9	33.4	18	36.7	14	28.6	2.5	9.8	4.4	17.4
2021-02-05	51	42.5	46.1	38.5	16	28.3	17.1	30.3	9	18.4	12.4	25.4	5	19.6	4.1	16.2
2021-02-06	46	38.3	43.1	36	13	23	15.6	27.6	13	26.5	12.3	25.1	2.5	9.8	3.2	12.6
2021-02-07	32	26.7	42	35	9	15.9	14.3	25.3	10	20.4	12.4	25.4	2.5	9.8	3.2	12.6
2021-02-08	26	21.7	42.1	35.1	13	23	14.4	25.5	17	34.7	13.1	26.8	2.5	9.8	3.2	12.6
2021-02-09	41	34.2	43.1	36	9	15.9	13.6	24	11	22.4	14	28.6	2.5	9.8	2.9	11.2
2021-02-10	45	37.5	41.3	34.4	16	28.3	13.3	23.5	10	20.4	12.6	25.7	2.5	9.8	2.9	11.2
2021-02-11	35	29.2	39.4	32.9	10	17.7	12.3	21.7	17	34.7	12.4	25.4	6	23.5	3.4	13.2
2021-02-12	29	24.2	36.3	30.2	8	14.2	11.1	19.7	10	20.4	12.6	25.7	2.5	9.8	3	11.8
2021-02-13	41	34.2	35.6	29.6	14	24.8	11.3	20	12	24.5	12.4	25.4	2.5	9.8	3	11.8
2021-02-14	23	19.2	34.3	28.6	7	12.4	11	19.5	5	10.2	11.7	23.9	0	0	2.6	10.4
2021-02-15	29	24.2	34.7	28.9	10	17.7	10.6	18.7	18	36.7	11.9	24.2	5	19.6	3	11.8
2021-02-16	31	25.8	33.3	27.7	5	8.8	10	17.7	6	12.2	11.1	22.7	2.5	9.8	3	11.8
2021-02-17	21	17.5	29.9	24.9	5	8.8	8.4	14.9	5	10.2	10.4	21.3	2.5	9.8	3	11.8
2021-02-18	22	18.3	28	23.3	10	17.7	8.4	14.9	7	14.3	9	18.4	2.5	9.8	2.5	9.8
2021-02-19	32	26.7	28.4	23.7	7	12.4	8.3	14.7	6	12.2	8.4	17.2	2.5	9.8	2.5	9.8
2021-02-20	19	15.8	25.3	21.1	5	8.8	7	12.4	2.5	5.1	7.1	14.4	2.5	9.8	2.5	9.8
2021-02-21	12	10	23.7	19.8	2.5	4.4	6.4	11.3	2.5	5.1	6.7	13.7	2.5	9.8	2.9	11.2
2021-02-22	8	6.7	20.7	17.3	7	12.4	5.9	10.5	2.5	5.1	4.5	9.2	0	0	2.1	8.4
2021-02-23	17	14.2	18.7	15.6	2.5	4.4	5.6	9.9	6	12.2	4.5	9.2	2.5	9.8	2.1	8.4
2021-02-24	32	26.7	20.3	16.9	7	12.4	5.9	10.4	2.5	5.1	4.1	8.5	5	19.6	2.5	9.8
2021-02-25	27	22.5	21	17.5	7	12.4	5.4	9.6	8	16.3	4.3	8.7	2.5	9.8	2.5	9.8
2021-02-26	20	16.7	19.3	16.1	7	12.4	5.4	9.6	2.5	5.1	3.8	7.7	2.5	9.8	2.5	9.8
2021-02-27	25	20.8	20.1	16.8	9	15.9	6	10.6	7	14.3	4.4	9	2.5	9.8	2.5	9.8
2021-02-28	15	12.5	20.6	17.1	2.5	4.4	6	10.6	6	12.2	4.9	10.1	2.5	9.8	2.5	9.8
2021-03-01	13	10.8	21.3	17.7	2.5	4.4	5.4	9.5	2.5	5.1	4.9	10.1	0	0	2.5	9.8
2021-03-02	38	31.7	24.3	20.2	11	19.5	6.6	11.6	10	20.4	5.5	11.2	2.5	9.8	2.5	9.8
2021-03-03	61	50.8	28.4	23.7	17	30.1	8	14.2	15	30.6	7.3	14.9	5	19.6	2.5	9.8
2021-03-04	26	21.7	28.3	23.6	7	12.4	8	14.2	9	18.4	7.4	15.2	2.5	9.8	2.5	9.8
2021-03-05	16	13.3	27.7	23.1	5	8.8	7.7	13.7	2.5	5.1	7.4	15.2	2.5	9.8	2.5	9.8
2021-03-06	8	6.7	25.3	21.1	2.5	4.4	6.8	12	2.5	5.1	6.8	13.8	0	0	2.1	8.4
2021-03-07	10	8.3	24.6	20.5	2.5	4.4	6.8	12	2.5	5.1	6.3	12.8	0	0	1.8	7
2021-03-08	11	9.2	24.3	20.2	9	15.9	7.7	13.7	2.5	5.1	6.3	12.8	2.5	9.8	2.1	8.4
2021-03-09	13	10.8	20.7	17.3	6	10.6	7	12.4	2.5	5.1	5.2	10.6	0	0	1.8	7
2021-03-10	17	14.2	14.4	12	6	10.6	5.4	9.6	6	12.2	3.9	8	0	0	1.1	4.2
2021-03-11	29	24.2	14.9	12.4	9	15.9	5.7	10.1	8	16.3	3.8	7.7	2.5	9.8	1.1	4.2
2021-03-12	14	11.7	14.6	12.1	2.5	4.4	5.4	9.5	2.5	5.1	3.8	7.7	2.5	9.8	1.1	4.2
2021-03-13	8	6.7	14.6	12.1	2.5	4.4	5.4	9.5	2.5	5.1	3.8	7.7	0	0	1.1	4.2
2021-03-14	3	2.5	13.6	11.3	5	8.8	5.7	10.1	0	0	3.4	7	2.5	9.8	1.4	5.6
2021-03-15	6	5	12.9	10.7	2.5	4.4	4.8	8.5	2.5	5.1	3.4	7	2.5	9.8	1.4	5.6
2021-03-16	14	11.7	13	10.8	2.5	4.4	4.3	7.6	2.5	5.1	3.4	7	2.5	9.8	1.8	7
2021-03-17	17	14.2	13	10.8	11	19.5	5	8.8	5	10.2	3.3	6.7	2.5	9.8	2.1	8.4
2021-03-18	14	11.7	10.9	9	2.5	4.4	4.1	7.2	2.5	5.1	2.5	5.1	2.5	9.8	2.1	8.4
2021-03-19	12	10	10.6	8.8	7	12.4	4.7	8.3	6	12.2	3	6.1	2.5	9.8	2.1	8.4
2021-03-20	5	4.2	10.1	8.5	0	0	4.4	7.7	2.5	5.1	3	6.1	0	0	2.1	8.4
2021-03-21	6	5	10.6	8.8	2.5	4.4	4	7.1	2.5	5.1	3.4	6.9	0	0	1.8	7
2021-03-22	2	1.7	10	8.3	2.5	4.4	4	7.1	2.5	5.1	3.4	6.9	2.5	9.8	1.8	7
2021-03-23	12	10	9.7	8.1	2.5	4.4	4	7.1	2.5	5.1	3.4	6.9	0	0	1.4	5.6
2021-03-24	10	8.3	8.7	7.3	2.5	4.4	2.8	4.9	2.5	5.1	3	6.1	2.5	9.8	1.4	5.6
2021-03-25	11	9.2	8.3	6.9	2.5	4.4	2.8	4.9	2.5	5.1	3	6.1	2.5	9.8	1.4	5.6
2021-03-26	14	11.7	8.6	7.1	2.5	4.4	2.1	3.8	2.5	5.1	2.5	5.1	2.5	9.8	1.4	5.6
2021-03-27	12	10	9.6	8	2.5	4.4	2.5	4.4	2.5	5.1	2.5	5.1	2.5	9.8	1.8	7
2021-03-28	5	4.2	9.4	7.9	2.5	4.4	2.5	4.4	2.5	5.1	2.5	5.1	2.5	9.8	2.1	8.4
2021-03-29	4	3.3	9.7	8.1	2.5	4.4	2.5	4.4	2.5	5.1	2.5	5.1	2.5	9.8	2.1	8.4
2021-03-30	6	5	8.9	7.4	2.5	4.4	2.5	4.4	2.5	5.1	2.5	5.1	0	0	2.1	8.4
2021-03-31	12	10	9.1	7.6	0	0	2.1	3.8	0	0	2.1	4.4	2.5	9.8	2.1	8.4
2021-04-01	3	2.5	8	6.7	6	10.6	2.6	4.7	2.5	5.1	2.1	4.4	0	0	1.8	7
2021-04-02	12	10	7.7	6.4	2.5	4.4	2.6	4.7	2.5	5.1	2.1	4.4	0	0	1.4	5.6
2021-04-03	14	11.7	8	6.7	2.5	4.4	2.6	4.7	2.5	5.1	2.1	4.4	2.5	9.8	1.4	5.6
2021-04-04	14	11.7	9.3	7.7	2.5	4.4	2.6	4.7	2.5	5.1	2.1	4.4	2.5	9.8	1.4	5.6
2021-04-05	6	5	9.6	8	2.5	4.4	2.6	4.7	2.5	5.1	2.1	4.4	0	0	1.1	4.2
2021-04-06	9	7.5	10	8.3	2.5	4.4	2.6	4.7	5	10.2	2.5	5.1	2.5	9.8	1.4	5.6
2021-04-07	14	11.7	10.3	8.6	5	8.8	3.4	5.9	2.5	5.1	2.9	5.8	2.5	9.8	1.4	5.6
2021-04-08	9	7.5	11.1	9.3	2.5	4.4	2.9	5.1	2.5	5.1	2.9	5.8	0	0	1.4	5.6
2021-04-09	13	10.8	11.3	9.4	7	12.4	3.5	6.2	2.5	5.1	2.9	5.8	2.5	9.8	1.8	7
2021-04-10	5	4.2	10	8.3	0	0	3.1	5.6	2.5	5.1	2.9	5.8	2.5	9.8	1.8	7
2021-04-11	6	5	8.9	7.4	2.5	4.4	3.1	5.6	2.5	5.1	2.9	5.8	2.5	9.8	1.8	7
2021-04-12	4	3.3	8.6	7.1	2.5	4.4	3.1	5.6	5	10.2	3.2	6.6	0	0	1.8	7
2021-04-13	19	15.8	10	8.3	6	10.6	3.6	6.4	2.5	5.1	2.9	5.8	2.5	9.8	1.8	7
2021-04-14	14	11.7	10	8.3	2.5	4.4	3.3	5.8	10	20.4	3.9	8	0	0	1.4	5.6
2021-04-15	14	11.7	10.7	8.9	6	10.6	3.8	6.7	2.5	5.1	3.9	8	2.5	9.8	1.8	7
2021-04-16	7	5.8	9.9	8.2	10	17.7	4.2	7.5	2.5	5.1	3.9	8	2.5	9.8	1.8	7
2021-04-17	22	18.3	12.3	10.2	2.5	4.4	4.6	8.1	2.5	5.1	3.9	8	2.5	9.8	1.8	7
2021-04-18	5	4.2	12.1	10.1	0	0	4.2	7.5	2.5	5.1	3.9	8	2.5	9.8	1.8	7
2021-04-19	8	6.7	12.7	10.6	0	0	3.9	6.8	2.5	5.1	3.6	7.3	0	0	1.8	7
2021-04-20	8	6.7	11.1	9.3	2.5	4.4	3.4	5.9	2.5	5.1	3.6	7.3	2.5	9.8	1.8	7
2021-04-21	5	4.2	9.9	8.2	2.5	4.4	3.4	5.9	2.5	5.1	2.5	5.1	2.5	9.8	2.1	8.4
2021-04-22	18	15	10.4	8.7	5	8.8	3.2	5.7	2.5	5.1	2.5	5.1	0	0	1.8	7
2021-04-23	16	13.3	11.7	9.8	2.5	4.4	2.1	3.8	2.5	5.1	2.5	5.1	0	0	1.4	5.6
2021-04-24	8	6.7	9.7	8.1	2.5	4.4	2.1	3.8	2.5	5.1	2.5	5.1	0	0	1.1	4.2
2021-04-25	8	6.7	10.1	8.5	2.5	4.4	2.5	4.4	5	10.2	2.9	5.8	0	0	0.7	2.8
2021-04-26	4	3.3	9.6	8	2.5	4.4	2.9	5.1	2.5	5.1	2.9	5.8	2.5	9.8	1.1	4.2
2021-04-27	9	7.5	9.7	8.1	2.5	4.4	2.9	5.1	2.5	5.1	2.9	5.8	2.5	9.8	1.1	4.2
2021-04-28	11	9.2	10.6	8.8	6	10.6	3.4	5.9	2.5	5.1	2.9	5.8	2.5	9.8	1.1	4.2
2021-04-29	9	7.5	9.3	7.7	2.5	4.4	3	5.3	5	10.2	3.2	6.6	0	0	1.1	4.2
2021-04-30	9	7.5	8.3	6.9	2.5	4.4	3	5.3	2.5	5.1	3.2	6.6	0	0	1.1	4.2
2021-05-01	8	6.7	8.3	6.9	2.5	4.4	3	5.3	5	10.2	3.6	7.3	2.5	9.8	1.4	5.6
2021-05-02	8	6.7	8.3	6.9	0	0	2.6	4.7	5	10.2	3.6	7.3	0	0	1.4	5.6
2021-05-03	3	2.5	8.1	6.8	2.5	4.4	2.6	4.7	2.5	5.1	3.6	7.3	2.5	9.8	1.4	5.6
2021-05-04	10	8.3	8.3	6.9	2.5	4.4	2.6	4.7	2.5	5.1	3.6	7.3	0	0	1.1	4.2
2021-05-05	4	3.3	7.3	6.1	0	0	1.8	3.2	2.5	5.1	3.6	7.3	0	0	0.7	2.8
2021-05-06	6	5	6.9	5.7	0	0	1.4	2.5	5	10.2	3.6	7.3	0	0	0.7	2.8
2021-05-07	9	7.5	6.9	5.7	2.5	4.4	1.4	2.5	2.5	5.1	3.6	7.3	0	0	0.7	2.8
2021-05-08	3	2.5	6.1	5.1	0	0	1.1	1.9	2.5	5.1	3.2	6.6	0	0	0.4	1.4
2021-05-09	9	7.5	6.3	5.2	2.5	4.4	1.4	2.5	5	10.2	3.2	6.6	2.5	9.8	0.7	2.8
2021-05-10	2	1.7	6.1	5.1	0	0	1.1	1.9	2.5	5.1	3.2	6.6	0	0	0.4	1.4
2021-05-11	5	4.2	5.4	4.5	2.5	4.4	1.1	1.9	2.5	5.1	3.2	6.6	2.5	9.8	0.7	2.8
2021-05-12	4	3.3	5.4	4.5	2.5	4.4	1.4	2.5	2.5	5.1	3.2	6.6	2.5	9.8	1.1	4.2
2021-05-13	11	9.2	6.1	5.1	2.5	4.4	1.8	3.2	2.5	5.1	2.9	5.8	0	0	1.1	4.2
2021-05-14	3	2.5	5.3	4.4	2.5	4.4	1.8	3.2	2.5	5.1	2.9	5.8	0	0	1.1	4.2
2021-05-15	7	5.8	5.9	4.9	2.5	4.4	2.1	3.8	0	0	2.5	5.1	2.5	9.8	1.4	5.6
2021-05-16	7	5.8	5.6	4.6	2.5	4.4	2.1	3.8	2.5	5.1	2.1	4.4	0	0	1.1	4.2
2021-05-17	1	0.8	5.4	4.5	2.5	4.4	2.5	4.4	0	0	1.8	3.6	0	0	1.1	4.2
2021-05-18	4	3.3	5.3	4.4	2.5	4.4	2.5	4.4	2.5	5.1	1.8	3.6	0	0	0.7	2.8
2021-05-19	6	5	5.6	4.6	2.5	4.4	2.5	4.4	7	14.3	2.4	5	0	0	0.4	1.4
2021-05-20	5	4.2	4.7	3.9	0	0	2.1	3.8	2.5	5.1	2.4	5	0	0	0.4	1.4
2021-05-21	2	1.7	4.6	3.8	2.5	4.4	2.1	3.8	2.5	5.1	2.4	5	0	0	0.4	1.4
2021-05-22	1	0.8	3.7	3.1	0	0	1.8	3.2	0	0	2.4	5	0	0	0	0
2021-05-23	0	0	2.7	2.3	2.5	4.4	1.8	3.2	0	0	2.1	4.2	0	0	0	0
2021-05-24	2	1.7	2.9	2.4	2.5	4.4	1.8	3.2	2.5	5.1	2.4	5	0	0	0	0
2021-05-25	7	5.8	3.3	2.7	7	12.4	2.4	4.3	2.5	5.1	2.4	5	0	0	0	0
2021-05-26	7	5.8	3.4	2.9	0	0	2.1	3.7	0	0	1.4	2.9	0	0	0	0
2021-05-27	0	0	2.7	2.3	0	0	2.1	3.7	2.5	5.1	1.4	2.9	0	0	0	0
2021-05-28	3	2.5	2.9	2.4	0	0	1.7	3	0	0	1.1	2.2	0	0	0	0
2021-05-29	0	0	2.7	2.3	0	0	1.7	3	2.5	5.1	1.4	2.9	0	0	0	0
2021-05-30	4	3.3	3.3	2.7	0	0	1.4	2.4	2.5	5.1	1.8	3.6	0	0	0	0
2021-05-31	1	0.8	3.1	2.6	0	0	1	1.8	0	0	1.4	2.9	0	0	0	0
2021-06-01	0	0	2.1	1.8	2.5	4.4	0.4	0.6	0	0	1.1	2.2	0	0	0	0
2021-06-02	1	0.8	1.3	1.1	2.5	4.4	0.7	1.3	0	0	1.1	2.2	0	0	0	0
2021-06-03	4	3.3	1.9	1.5	2.5	4.4	1.1	1.9	2.5	5.1	1.1	2.2	2.5	9.8	0.4	1.4
2021-06-04	2	1.7	1.7	1.4	0	0	1.1	1.9	0	0	1.1	2.2	0	0	0.4	1.4
2021-06-05	2	1.7	2	1.7	0	0	1.1	1.9	2.5	5.1	1.1	2.2	0	0	0.4	1.4
2021-06-06	3	2.5	1.9	1.5	2.5	4.4	1.4	2.5	0	0	0.7	1.5	0	0	0.4	1.4
2021-06-07	0	0	1.7	1.4	2.5	4.4	1.8	3.2	2.5	5.1	1.1	2.2	0	0	0.4	1.4
2021-06-08	5	4.2	2.4	2	2.5	4.4	1.8	3.2	2.5	5.1	1.4	2.9	0	0	0.4	1.4
2021-06-09	2	1.7	2.6	2.1	2.5	4.4	1.8	3.2	0	0	1.4	2.9	2.5	9.8	0.7	2.8
2021-06-10	3	2.5	2.4	2	0	0	1.4	2.5	2.5	5.1	1.4	2.9	0	0	0.4	1.4
2021-06-11	2	1.7	2.4	2	2.5	4.4	1.8	3.2	2.5	5.1	1.8	3.6	0	0	0.4	1.4
2021-06-12	2	1.7	2.4	2	0	0	1.8	3.2	0	0	1.4	2.9	0	0	0.4	1.4
2021-06-13	2	1.7	2.3	1.9	2.5	4.4	1.8	3.2	2.5	5.1	1.8	3.6	0	0	0.4	1.4
2021-06-14	2	1.7	2.6	2.1	0	0	1.4	2.5	0	0	1.4	2.9	0	0	0.4	1.4
2021-06-15	0	0	1.9	1.5	0	0	1.1	1.9	0	0	1.1	2.2	0	0	0.4	1.4
2021-06-16	0	0	1.6	1.3	0	0	0.7	1.3	2.5	5.1	1.4	2.9	2.5	9.8	0.4	1.4
2021-06-17	3	2.5	1.6	1.3	0	0	0.7	1.3	2.5	5.1	1.4	2.9	2.5	9.8	0.7	2.8
2021-06-18	3	2.5	1.7	1.4	2.5	4.4	0.7	1.3	2.5	5.1	1.4	2.9	0	0	0.7	2.8
2021-06-19	5	4.2	2.1	1.8	2.5	4.4	1.1	1.9	0	0	1.4	2.9	0	0	0.7	2.8
2021-06-20	0	0	1.9	1.5	0	0	0.7	1.3	2.5	5.1	1.4	2.9	0	0	0.7	2.8
2021-06-21	1	0.8	1.7	1.4	0	0	0.7	1.3	2.5	5.1	1.8	3.6	2.5	9.8	1.1	4.2
2021-06-22	2	1.7	2	1.7	0	0	0.7	1.3	2.5	5.1	2.1	4.4	0	0	1.1	4.2
2021-06-23	3	2.5	2.4	2	0	0	0.7	1.3	2.5	5.1	2.1	4.4	0	0	0.7	2.8
2021-06-24	3	2.5	2.4	2	0	0	0.7	1.3	0	0	1.8	3.6	0	0	0.4	1.4
2021-06-25	2	1.7	2.3	1.9	0	0	0.4	0.6	2.5	5.1	1.8	3.6	0	0	0.4	1.4
2021-06-26	1	0.8	1.7	1.4	0	0	0	0	2.5	5.1	2.1	4.4	0	0	0.4	1.4
2021-06-27	1	0.8	1.9	1.5	0	0	0	0	0	0	1.8	3.6	0	0	0.4	1.4
2021-06-28	0	0	1.7	1.4	0	0	0	0	0	0	1.4	2.9	0	0	0	0
2021-06-29	2	1.7	1.7	1.4	0	0	0	0	0	0	1.1	2.2	0	0	0	0
2021-06-30	3	2.5	1.7	1.4	2.5	4.4	0.4	0.6	2.5	5.1	1.1	2.2	0	0	0	0
2021-07-01	0	0	1.3	1.1	NA	NA	NA	NA	NA	NA	NA	NA	NA	NA	NA	NA
2021-07-02	3	2.5	1.4	1.2	NA	NA	NA	NA	NA	NA	NA	NA	NA	NA	NA	NA
2021-07-03	5	4.2	2	1.7	NA	NA	NA	NA	NA	NA	NA	NA	NA	NA	NA	NA
2021-07-04	2	1.7	2.1	1.8	NA	NA	NA	NA	NA	NA	NA	NA	NA	NA	NA	NA
2021-07-05	4	3.3	2.7	2.3	NA	NA	NA	NA	NA	NA	NA	NA	NA	NA	NA	NA
2021-07-06	1	0.8	2.6	2.1	NA	NA	NA	NA	NA	NA	NA	NA	NA	NA	NA	NA
2021-07-07	10	8.3	3.6	3	NA	NA	NA	NA	NA	NA	NA	NA	NA	NA	NA	NA
2021-07-08	14	11.7	5.6	4.6	NA	NA	NA	NA	NA	NA	NA	NA	NA	NA	NA	NA
2021-07-09	4	3.3	5.7	4.8	NA	NA	NA	NA	NA	NA	NA	NA	NA	NA	NA	NA
2021-07-10	5	4.2	5.7	4.8	NA	NA	NA	NA	NA	NA	NA	NA	NA	NA	NA	NA

## Sheet: RT-qPCR - N1 & N2
			N1							N2
Date	WRF	Extraction Replicate	Cq RXN 1	Cq RXN 2	Cq RXN 3	cp/L RXN 1	cp/L RXN 2	cp/L RXN 3	Reported Concentration (cp/L)	Cq RXN 1	Cq RXN 2	Cq RXN 3	cp/L RXN 1	cp/L RXN 2	cp/L RXN 3	Reported Concentration (cp/L)
2020-06-30	A	1	36.1714	NA	34.3764	6.3385e+06	1.61281e+06	2.21433e+07	6.09448e+06	37.0408	NA	NA	1.23518e+07	1.15858e+07	1.15858e+07	1.18357e+07
2020-06-30	B	1	NA	37.0484	NA	1.61281e+06	1.83312e+06	1.61281e+06	1.68313e+06	NA	35.9812	39.0253	1.15858e+07	4.76872e+07	1.15858e+07	1.85674e+07
2020-06-30	C	1	NA	NA	NA	1.61281e+06	1.61281e+06	1.61281e+06	1.61281e+06	NA	NA	NA	1.15858e+07	1.15858e+07	1.15858e+07	1.15858e+07
2020-07-07	A	1	NA	NA	NA	1.61281e+06	1.61281e+06	1.61281e+06	1.61281e+06	NA	NA	NA	1.15858e+07	1.15858e+07	1.15858e+07	1.15858e+07
2020-07-07	A	2	NA	NA	NA	1.61281e+06	1.61281e+06	1.61281e+06	1.61281e+06	NA	NA	NA	1.15858e+07	1.15858e+07	1.15858e+07	1.15858e+07
2020-07-07	A	3	36.1714	NA	34.3764	6.3385e+06	1.61281e+06	2.21433e+07	6.09448e+06	-	-	-	-	-	-	-
2020-07-07	B	1	NA	NA	NA	1.61281e+06	1.61281e+06	1.61281e+06	1.61281e+06	NA	NA	NA	1.15858e+07	1.15858e+07	1.15858e+07	1.15858e+07
2020-07-07	B	2	NA	NA	36.1367	1.61281e+06	1.61281e+06	6.49355e+06	2.56576e+06	NA	NA	37.0779	1.15858e+07	1.15858e+07	1.23518e+07	1.18357e+07
2020-07-07	C	1	NA	NA	NA	1.61281e+06	1.61281e+06	1.61281e+06	1.61281e+06	NA	NA	36.7187	1.15858e+07	1.15858e+07	2.96033e+07	1.58391e+07
2020-07-07	C	2	NA	NA	37.062	1.61281e+06	1.61281e+06	1.83312e+06	1.68313e+06	NA	NA	36.1732	1.15858e+07	1.15858e+07	4.21186e+07	1.78145e+07
2020-07-14	A	1	NA	NA	NA	1.61281e+06	1.61281e+06	1.61281e+06	1.61281e+06	NA	NA	NA	1.15858e+07	1.15858e+07	1.15858e+07	1.15858e+07
2020-07-14	A	2	NA	NA	37.0504	1.61281e+06	1.61281e+06	1.83312e+06	1.68313e+06	NA	NA	NA	1.15858e+07	1.15858e+07	1.15858e+07	1.15858e+07
2020-07-14	B	1	NA	NA	NA	1.61281e+06	1.61281e+06	1.61281e+06	1.61281e+06	NA	NA	NA	1.15858e+07	1.15858e+07	1.15858e+07	1.15858e+07
2020-07-14	B	2	NA	NA	NA	1.61281e+06	1.61281e+06	1.61281e+06	1.61281e+06	NA	NA	NA	1.15858e+07	1.15858e+07	1.15858e+07	1.15858e+07
2020-07-21	A	1	NA	NA	NA	1.61281e+06	1.61281e+06	1.61281e+06	1.61281e+06	NA	NA	37.0895	1.15858e+07	1.15858e+07	1.23518e+07	1.18357e+07
2020-07-21	A	2	NA	NA	NA	1.61281e+06	1.61281e+06	1.61281e+06	1.61281e+06	NA	36.2984	36.1145	1.15858e+07	3.88446e+07	4.37488e+07	2.70027e+07
2020-07-21	B	1	NA	NA	34.3556	1.61281e+06	1.61281e+06	2.24677e+07	3.88068e+06	36.3629	35.9695	34.8069	3.7258e+07	4.80476e+07	101876275	5.67094e+07
2020-07-21	B	2	NA	37.0682	34.2483	1.61281e+06	1.83312e+06	2.42114e+07	4.15207e+06	NA	34.2737	34.1856	1.15858e+07	1.43808e+08	1.52235e+08	6.33005e+07
2020-07-21	C	1	NA	36.9814	35.9617	1.61281e+06	1.83312e+06	7.33568e+06	2.78872e+06	NA	37.772	36.9787	1.15858e+07	1.15858e+07	2.50231e+07	1.4976e+07
2020-07-21	C	2	NA	NA	35.9745	1.61281e+06	1.61281e+06	7.27087e+06	2.6643e+06	NA	NA	NA	1.15858e+07	1.15858e+07	1.15858e+07	1.15858e+07
2020-07-28	A	1	NA	NA	NA	1.61281e+06	1.61281e+06	1.61281e+06	1.61281e+06	NA	NA	36.3844	1.15858e+07	1.15858e+07	3.67439e+07	1.7022e+07
2020-07-28	A	2	NA	35.3314	34.6994	1.61281e+06	1.1382e+07	1.7681e+07	6.87232e+06	NA	35.8344	35.3131	1.15858e+07	5.24322e+07	7.3448e+07	3.54678e+07
2020-07-28	B	1	NA	NA	NA	1.61281e+06	1.61281e+06	1.61281e+06	1.61281e+06	NA	NA	NA	1.15858e+07	1.15858e+07	1.15858e+07	1.15858e+07
2020-07-28	B	2	NA	NA	37.0971	1.61281e+06	1.61281e+06	1.83312e+06	1.68313e+06	35.9175	35.8868	35.8284	4.96909e+07	5.06855e+07	5.26381e+07	5.09902e+07
2020-07-28	C	1	NA	NA	NA	1.61281e+06	1.61281e+06	1.61281e+06	1.61281e+06	NA	NA	NA	1.15858e+07	1.15858e+07	1.15858e+07	1.15858e+07
2020-07-28	C	2	NA	NA	36.8832	1.61281e+06	1.61281e+06	3.85958e+06	2.15726e+06	NA	NA	35.8249	1.15858e+07	1.15858e+07	5.27579e+07	1.92034e+07
2020-08-04	A	1	NA	NA	NA	1.61281e+06	1.61281e+06	1.61281e+06	1.61281e+06	NA	NA	NA	1.15858e+07	1.15858e+07	1.15858e+07	1.15858e+07
2020-08-04	A	2	NA	NA	NA	1.61281e+06	1.61281e+06	1.61281e+06	1.61281e+06	NA	NA	37.0888	1.15858e+07	1.15858e+07	1.23518e+07	1.18357e+07
2020-08-04	B	1	NA	NA	NA	1.61281e+06	1.61281e+06	1.61281e+06	1.61281e+06	NA	NA	NA	1.15858e+07	1.15858e+07	1.15858e+07	1.15858e+07
2020-08-04	B	2	NA	NA	NA	1.61281e+06	1.61281e+06	1.61281e+06	1.61281e+06	NA	NA	NA	1.15858e+07	1.15858e+07	1.15858e+07	1.15858e+07
2020-08-04	C	1	NA	NA	NA	1.61281e+06	1.61281e+06	1.61281e+06	1.61281e+06	NA	NA	NA	1.15858e+07	1.15858e+07	1.15858e+07	1.15858e+07
2020-08-04	C	2	NA	NA	NA	1.61281e+06	1.61281e+06	1.61281e+06	1.61281e+06	NA	NA	NA	1.15858e+07	1.15858e+07	1.15858e+07	1.15858e+07
2020-08-11	A	1	NA	NA	NA	1.61281e+06	1.61281e+06	1.61281e+06	1.61281e+06	NA	NA	NA	1.15858e+07	1.15858e+07	1.15858e+07	1.15858e+07
2020-08-11	A	2	NA	NA	37.0016	1.61281e+06	1.61281e+06	1.83312e+06	1.68313e+06	NA	NA	36.8111	1.15858e+07	1.15858e+07	2.7887e+07	1.55269e+07
2020-08-11	B	1	NA	NA	NA	1.61281e+06	1.61281e+06	1.61281e+06	1.61281e+06	NA	NA	NA	1.15858e+07	1.15858e+07	1.15858e+07	1.15858e+07
2020-08-11	B	2	NA	NA	NA	1.61281e+06	1.61281e+06	1.61281e+06	1.61281e+06	NA	NA	NA	1.15858e+07	1.15858e+07	1.15858e+07	1.15858e+07
2020-08-11	C	1	NA	NA	35.1174	1.61281e+06	1.61281e+06	1.32127e+07	3.25127e+06	NA	NA	NA	1.15858e+07	1.15858e+07	1.15858e+07	1.15858e+07
2020-08-11	C	2	NA	NA	NA	1.61281e+06	1.61281e+06	1.61281e+06	1.61281e+06	NA	NA	NA	1.15858e+07	1.15858e+07	1.15858e+07	1.15858e+07
2020-08-18	A	1	NA	NA	36.5871	1.61281e+06	1.61281e+06	4.74414e+06	2.31086e+06	NA	NA	37.0062	1.15858e+07	1.15858e+07	1.23518e+07	1.18357e+07
2020-08-18	A	2	NA	NA	NA	1.61281e+06	1.61281e+06	1.61281e+06	1.61281e+06	NA	36.9765	36.952	1.15858e+07	2.50576e+07	2.54587e+07	1.9479e+07
2020-08-18	B	1	NA	NA	37.1359	1.61281e+06	1.61281e+06	1.83312e+06	1.68313e+06	NA	NA	36.0788	1.15858e+07	1.15858e+07	4.47713e+07	1.81809e+07
2020-08-18	B	2	NA	NA	35.676	1.61281e+06	1.61281e+06	8.95186e+06	2.85557e+06	NA	37.018	36.9715	1.15858e+07	1.23518e+07	2.51387e+07	1.53226e+07
2020-08-18	C	1	NA	NA	NA	1.61281e+06	1.61281e+06	1.61281e+06	1.61281e+06	NA	NA	35.8548	1.15858e+07	1.15858e+07	5.17455e+07	1.90798e+07
2020-08-18	C	2	NA	35.9903	34.9173	1.61281e+06	7.1909e+06	1.51898e+07	5.60582e+06	35.9206	35.8647	35.6539	4.95903e+07	5.14174e+07	5.89211e+07	5.31609e+07
2020-08-25	A	1	NA	37.0703	36.034	1.61281e+06	1.83312e+06	6.97554e+06	2.74231e+06	NA	NA	36.5129	1.15858e+07	1.15858e+07	3.38161e+07	1.65574e+07
2020-08-25	A	2	NA	NA	36.4052	1.61281e+06	1.61281e+06	5.38551e+06	2.41063e+06	NA	NA	NA	1.15858e+07	1.15858e+07	1.15858e+07	1.15858e+07
2020-08-25	B	1	NA	NA	36.4909	1.61281e+06	1.61281e+06	5.07316e+06	2.36309e+06	NA	NA	NA	1.15858e+07	1.15858e+07	1.15858e+07	1.15858e+07
2020-08-25	B	2	NA	NA	NA	1.61281e+06	1.61281e+06	1.61281e+06	1.61281e+06	NA	NA	37.0081	1.15858e+07	1.15858e+07	1.23518e+07	1.18357e+07
2020-08-25	C	1	NA	NA	NA	1.61281e+06	1.61281e+06	1.61281e+06	1.61281e+06	NA	NA	NA	1.15858e+07	1.15858e+07	1.15858e+07	1.15858e+07
2020-08-25	C	2	NA	NA	36.2215	1.61281e+06	1.61281e+06	6.1211e+06	2.51573e+06	NA	NA	37.0531	1.15858e+07	1.15858e+07	1.23518e+07	1.18357e+07
2020-09-01	A	1	NA	36.4702	35.1414	1.61281e+06	5.14695e+06	1.29932e+07	4.7601e+06	37.0765	36.3186	35.0149	1.23518e+07	3.83419e+07	8.90635e+07	3.48098e+07
2020-09-01	A	2	NA	35.7195	34.2546	1.61281e+06	8.68454e+06	2.41047e+07	6.96322e+06	NA	36.2959	34.306	1.15858e+07	3.89073e+07	1.40834e+08	3.98922e+07
2020-09-01	B	1	NA	37.0722	36.3501	1.61281e+06	1.83312e+06	5.59624e+06	2.54814e+06	NA	NA	35.9962	1.15858e+07	1.15858e+07	4.72256e+07	1.85073e+07
2020-09-01	B	2	NA	NA	36.1952	1.61281e+06	1.61281e+06	6.2341e+06	2.53112e+06	NA	NA	35.5412	1.15858e+07	1.15858e+07	6.33746e+07	2.04137e+07
2020-09-01	C	1	NA	NA	NA	1.61281e+06	1.61281e+06	1.61281e+06	1.61281e+06	NA	NA	35.8669	1.15858e+07	1.15858e+07	5.13434e+07	1.90303e+07
2020-09-01	C	2	NA	NA	NA	1.61281e+06	1.61281e+06	1.61281e+06	1.61281e+06	NA	NA	35.6692	1.15858e+07	1.15858e+07	5.83417e+07	1.98583e+07
2020-09-08	A	1	NA	35.9983	35.6342	1.61281e+06	7.15123e+06	9.21669e+06	4.7371e+06	36.6553	35.9596	35.1949	3.08416e+07	4.83572e+07	7.92793e+07	4.90817e+07
2020-09-08	A	2	36.1156	36.0716	34.3535	6.58993e+06	6.795e+06	2.24997e+07	1.00249e+07	36.7016	35.8009	35.1519	2.99315e+07	5.35806e+07	8.15134e+07	5.07522e+07
2020-09-08	B	1	36.5809	36.4255	36.336	4.76496e+06	5.30982e+06	5.65166e+06	5.22924e+06	NA	37.0412	35.3054	1.15858e+07	1.23518e+07	7.38122e+07	2.19413e+07
2020-09-08	B	2	NA	NA	37.0451	1.61281e+06	1.61281e+06	1.83312e+06	1.68313e+06	36.9459	36.0629	35.3577	2.55597e+07	4.52334e+07	7.13574e+07	4.3533e+07
2020-09-08	C	1	NA	NA	35.97	1.61281e+06	1.61281e+06	7.29354e+06	2.66707e+06	NA	NA	35.6877	1.15858e+07	1.15858e+07	5.76481e+07	1.97793e+07
2020-09-08	C	2	NA	NA	NA	1.61281e+06	1.61281e+06	1.61281e+06	1.61281e+06	NA	NA	NA	1.15858e+07	1.15858e+07	1.15858e+07	1.15858e+07
2020-09-15	A	1	NA	36.2582	36.2347	1.61281e+06	5.96631e+06	6.06509e+06	3.8789e+06	NA	37.0389	34.9515	1.15858e+07	1.23518e+07	9.27881e+07	2.36801e+07
2020-09-15	A	2	NA	NA	36.8785	1.61281e+06	1.61281e+06	3.87224e+06	2.15961e+06	NA	36	35.9206	1.15858e+07	4.71086e+07	4.95928e+07	3.00249e+07
2020-09-15	A	3	NA	36.8736	34.9563	1.61281e+06	3.88558e+06	1.47823e+07	4.52474e+06	NA	NA	NA	1.15858e+07	1.15858e+07	1.15858e+07	1.15858e+07
2020-09-15	A	4	NA	37.0088	36.747	1.61281e+06	1.83312e+06	4.24401e+06	2.32372e+06	NA	NA	37.0121	1.15858e+07	1.15858e+07	1.23518e+07	1.18357e+07
2020-09-15	B	1	NA	NA	35.2782	1.61281e+06	1.61281e+06	1.18115e+07	3.13201e+06	NA	NA	NA	1.15858e+07	1.15858e+07	1.15858e+07	1.15858e+07
2020-09-15	B	2	NA	NA	37.1065	1.61281e+06	1.61281e+06	1.83312e+06	1.68313e+06	NA	NA	36.7304	1.15858e+07	1.15858e+07	2.93797e+07	1.57991e+07
2020-09-15	B	3	NA	NA	NA	1.61281e+06	1.61281e+06	1.61281e+06	1.61281e+06	NA	37.0883	35.3442	1.15858e+07	1.23518e+07	7.19845e+07	2.17586e+07
2020-09-15	B	4	NA	NA	36.3107	1.61281e+06	1.61281e+06	5.75194e+06	2.46411e+06	NA	34.9467	34.8052	1.15858e+07	9.30751e+07	1.01992e+08	4.79117e+07
2020-09-15	C	1	NA	NA	NA	1.61281e+06	1.61281e+06	1.61281e+06	1.61281e+06	NA	NA	NA	1.15858e+07	1.15858e+07	1.15858e+07	1.15858e+07
2020-09-15	C	2	NA	35.9917	35.7994	1.61281e+06	7.18399e+06	8.21428e+06	4.56568e+06	NA	NA	34.8022	1.15858e+07	1.15858e+07	1.02189e+08	2.39378e+07
2020-09-22	A	1	37.0228	NA	36.9234	1.83312e+06	1.61281e+06	3.75303e+06	2.23041e+06	NA	36.4222	NA	1.15858e+07	3.58568e+07	1.15858e+07	1.68839e+07
2020-09-22	A	2	NA	NA	36.4982	1.61281e+06	1.61281e+06	5.04761e+06	2.35912e+06	NA	NA	NA	1.15858e+07	1.15858e+07	1.15858e+07	1.15858e+07
2020-09-22	B	1	NA	NA	NA	1.61281e+06	1.61281e+06	1.61281e+06	1.61281e+06	36.2165	NA	36.2213	4.09558e+07	1.15858e+07	4.08289e+07	2.68577e+07
2020-09-22	B	2	NA	NA	NA	1.61281e+06	1.61281e+06	1.61281e+06	1.61281e+06	37.0706	NA	NA	1.23518e+07	1.15858e+07	1.15858e+07	1.18357e+07
2020-09-22	C	1	NA	NA	NA	1.61281e+06	1.61281e+06	1.61281e+06	1.61281e+06	NA	NA	NA	1.15858e+07	1.15858e+07	1.15858e+07	1.15858e+07
2020-09-22	C	2	36.8241	NA	NA	4.02198e+06	1.61281e+06	1.61281e+06	2.1871e+06	NA	NA	NA	1.15858e+07	1.15858e+07	1.15858e+07	1.15858e+07
2020-09-29	A	1	NA	NA	NA	1.61281e+06	1.61281e+06	1.61281e+06	1.61281e+06	NA	NA	NA	1.15858e+07	1.15858e+07	1.15858e+07	1.15858e+07
2020-09-29	A	2	NA	NA	NA	1.61281e+06	1.61281e+06	1.61281e+06	1.61281e+06	NA	NA	NA	1.15858e+07	1.15858e+07	1.15858e+07	1.15858e+07
2020-09-29	B	1	NA	36.1221	35.1107	1.61281e+06	6.56008e+06	1.32738e+07	5.19791e+06	NA	NA	37.0023	1.15858e+07	1.15858e+07	1.23518e+07	1.18357e+07
2020-09-29	B	2	NA	NA	36.1134	1.61281e+06	1.61281e+06	6.59989e+06	2.57969e+06	NA	NA	36.9472	1.15858e+07	1.15858e+07	2.55369e+07	1.50778e+07
2020-09-29	C	1	NA	NA	NA	1.61281e+06	1.61281e+06	1.61281e+06	1.61281e+06	NA	NA	NA	1.15858e+07	1.15858e+07	1.15858e+07	1.15858e+07
2020-09-29	C	2	NA	NA	NA	1.61281e+06	1.61281e+06	1.61281e+06	1.61281e+06	NA	NA	NA	1.15858e+07	1.15858e+07	1.15858e+07	1.15858e+07
2020-10-06	A	1	NA	NA	NA	1.61281e+06	1.61281e+06	1.61281e+06	1.61281e+06	NA	NA	36.9985	1.15858e+07	1.15858e+07	2.47037e+07	1.4912e+07
2020-10-06	A	2	NA	NA	NA	1.61281e+06	1.61281e+06	1.61281e+06	1.61281e+06	NA	NA	NA	1.15858e+07	1.15858e+07	1.15858e+07	1.15858e+07
2020-10-06	B	1	NA	NA	NA	1.61281e+06	1.61281e+06	1.61281e+06	1.61281e+06	NA	NA	NA	1.15858e+07	1.15858e+07	1.15858e+07	1.15858e+07
2020-10-06	B	2	NA	NA	36.9881	1.61281e+06	1.61281e+06	1.83312e+06	1.68313e+06	NA	NA	NA	1.15858e+07	1.15858e+07	1.15858e+07	1.15858e+07
2020-10-06	C	1	NA	NA	NA	1.61281e+06	1.61281e+06	1.61281e+06	1.61281e+06	NA	36.3029	36.2387	1.15858e+07	3.8731e+07	4.03732e+07	2.62639e+07
2020-10-06	C	2	NA	NA	NA	1.61281e+06	1.61281e+06	1.61281e+06	1.61281e+06	NA	NA	NA	1.15858e+07	1.15858e+07	1.15858e+07	1.15858e+07
2020-10-13	A	1	NA	NA	NA	1.61281e+06	1.61281e+06	1.61281e+06	1.61281e+06	NA	36.9371	35.9404	1.15858e+07	2.57043e+07	4.89603e+07	2.44301e+07
2020-10-13	A	2	NA	37.018	36.1695	1.61281e+06	1.83312e+06	6.34701e+06	2.65734e+06	NA	35.9434	34.8188	1.15858e+07	4.88656e+07	1.01101e+08	3.85385e+07
2020-10-13	A	3	NA	NA	NA	1.61281e+06	1.61281e+06	1.61281e+06	1.61281e+06	NA	37.0512	36.246	1.15858e+07	1.23518e+07	4.01846e+07	1.79159e+07
2020-10-13	B	1	NA	NA	NA	1.61281e+06	1.61281e+06	1.61281e+06	1.61281e+06	NA	NA	NA	1.15858e+07	1.15858e+07	1.15858e+07	1.15858e+07
2020-10-13	B	2	NA	NA	NA	1.61281e+06	1.61281e+06	1.61281e+06	1.61281e+06	NA	NA	NA	1.15858e+07	1.15858e+07	1.15858e+07	1.15858e+07
2020-10-13	B	3	NA	NA	NA	1.61281e+06	1.61281e+06	1.61281e+06	1.61281e+06	NA	NA	NA	1.15858e+07	1.15858e+07	1.15858e+07	1.15858e+07
2020-10-13	C	1	NA	NA	NA	1.61281e+06	1.61281e+06	1.61281e+06	1.61281e+06	NA	NA	NA	1.15858e+07	1.15858e+07	1.15858e+07	1.15858e+07
2020-10-13	C	2	NA	NA	NA	1.61281e+06	1.61281e+06	1.61281e+06	1.61281e+06	NA	NA	NA	1.15858e+07	1.15858e+07	1.15858e+07	1.15858e+07
2020-10-13	C	3	NA	NA	NA	1.61281e+06	1.61281e+06	1.61281e+06	1.61281e+06	NA	NA	NA	1.15858e+07	1.15858e+07	1.15858e+07	1.15858e+07
2020-10-20	A	1	NA	36.8588	36.2221	1.61281e+06	3.92577e+06	6.11835e+06	3.38361e+06	NA	NA	36.2814	1.15858e+07	1.15858e+07	3.92737e+07	1.74041e+07
2020-10-20	A	2	NA	NA	NA	1.61281e+06	1.61281e+06	1.61281e+06	1.61281e+06	NA	37.0599	36.84	1.15858e+07	1.23518e+07	2.73694e+07	1.57631e+07
2020-10-20	A	3	NA	NA	NA	1.61281e+06	1.61281e+06	1.61281e+06	1.61281e+06	NA	NA	36.4458	1.15858e+07	1.15858e+07	3.53142e+07	1.67983e+07
2020-10-20	B	1	NA	36.965	36.948	1.61281e+06	1.83312e+06	3.68925e+06	2.2177e+06	NA	NA	NA	1.15858e+07	1.15858e+07	1.15858e+07	1.15858e+07
2020-10-20	B	2	NA	NA	NA	1.61281e+06	1.61281e+06	1.61281e+06	1.61281e+06	NA	NA	NA	1.15858e+07	1.15858e+07	1.15858e+07	1.15858e+07
2020-10-20	B	3	NA	NA	37.0049	1.61281e+06	1.61281e+06	1.83312e+06	1.68313e+06	NA	NA	36.3942	1.15858e+07	1.15858e+07	3.65126e+07	1.69862e+07
2020-10-20	C	1	NA	NA	NA	1.61281e+06	1.61281e+06	1.61281e+06	1.61281e+06	NA	NA	NA	1.15858e+07	1.15858e+07	1.15858e+07	1.15858e+07
2020-10-20	C	2	NA	NA	NA	1.61281e+06	1.61281e+06	1.61281e+06	1.61281e+06	NA	NA	NA	1.15858e+07	1.15858e+07	1.15858e+07	1.15858e+07
2020-10-20	C	3	NA	NA	NA	1.61281e+06	1.61281e+06	1.61281e+06	1.61281e+06	NA	NA	NA	1.15858e+07	1.15858e+07	1.15858e+07	1.15858e+07
2020-10-27	A	1	NA	NA	NA	1.61281e+06	1.61281e+06	1.61281e+06	1.61281e+06	NA	NA	NA	1.15858e+07	1.15858e+07	1.15858e+07	1.15858e+07
2020-10-27	A	2	NA	NA	NA	1.61281e+06	1.61281e+06	1.61281e+06	1.61281e+06	NA	NA	35.269	1.15858e+07	1.15858e+07	7.55688e+07	2.1647e+07
2020-10-27	A	3	NA	39.0129	34.6218	1.61281e+06	1.61281e+06	1.86634e+07	3.64798e+06	NA	NA	35.6745	1.15858e+07	1.15858e+07	5.81451e+07	1.9836e+07
2020-10-27	B	1	NA	NA	36.1412	1.61281e+06	1.61281e+06	6.47323e+06	2.56308e+06	NA	35.705	35.669	1.15858e+07	5.70067e+07	5.83498e+07	3.37777e+07
2020-10-27	B	2	NA	NA	37.0329	1.61281e+06	1.61281e+06	1.83312e+06	1.68313e+06	NA	37.0822	35.738	1.15858e+07	1.23518e+07	5.58065e+07	1.99885e+07
2020-10-27	B	3	NA	NA	NA	1.61281e+06	1.61281e+06	1.61281e+06	1.61281e+06	NA	NA	35.8848	1.15858e+07	1.15858e+07	5.07535e+07	1.89571e+07
2020-10-27	C	1	NA	NA	NA	1.61281e+06	1.61281e+06	1.61281e+06	1.61281e+06	NA	NA	NA	1.15858e+07	1.15858e+07	1.15858e+07	1.15858e+07
2020-10-27	C	2	NA	NA	NA	1.61281e+06	1.61281e+06	1.61281e+06	1.61281e+06	NA	NA	34.698	1.15858e+07	1.15858e+07	1.09308e+08	2.44813e+07
2020-10-27	C	3	NA	NA	35.5543	1.61281e+06	1.61281e+06	9.74457e+06	2.93749e+06	NA	NA	36.5875	1.15858e+07	1.15858e+07	3.22225e+07	1.62931e+07
2020-11-02	A	1	NA	NA	NA	1.61281e+06	1.61281e+06	1.61281e+06	1.61281e+06	NA	NA	NA	1.15858e+07	1.15858e+07	1.15858e+07	1.15858e+07
2020-11-02	A	2	NA	NA	NA	1.61281e+06	1.61281e+06	1.61281e+06	1.61281e+06	NA	NA	NA	1.15858e+07	1.15858e+07	1.15858e+07	1.15858e+07
2020-11-02	A	3	NA	NA	NA	1.61281e+06	1.61281e+06	1.61281e+06	1.61281e+06	NA	NA	NA	1.15858e+07	1.15858e+07	1.15858e+07	1.15858e+07
2020-11-02	B	1	36.7565	35.7442	34.8473	4.21599e+06	8.53664e+06	1.59494e+07	8.31081e+06	NA	NA	37.0047	1.15858e+07	1.15858e+07	1.23518e+07	1.18357e+07
2020-11-02	B	2	NA	NA	37.0705	1.61281e+06	1.61281e+06	1.83312e+06	1.68313e+06	NA	NA	NA	1.15858e+07	1.15858e+07	1.15858e+07	1.15858e+07
2020-11-02	B	3	NA	NA	NA	1.61281e+06	1.61281e+06	1.61281e+06	1.61281e+06	NA	NA	NA	1.15858e+07	1.15858e+07	1.15858e+07	1.15858e+07
2020-11-02	C	1	NA	NA	36.8802	1.61281e+06	1.61281e+06	3.86787e+06	2.1588e+06	NA	NA	NA	1.15858e+07	1.15858e+07	1.15858e+07	1.15858e+07
2020-11-02	C	2	NA	NA	NA	1.61281e+06	1.61281e+06	1.61281e+06	1.61281e+06	NA	NA	NA	1.15858e+07	1.15858e+07	1.15858e+07	1.15858e+07
2020-11-02	C	3	NA	NA	36.3459	1.61281e+06	1.61281e+06	5.61284e+06	2.44408e+06	NA	NA	NA	1.15858e+07	1.15858e+07	1.15858e+07	1.15858e+07
2020-11-04	A	1	NA	NA	NA	1.61281e+06	1.61281e+06	1.61281e+06	1.61281e+06	NA	NA	NA	1.15858e+07	1.15858e+07	1.15858e+07	1.15858e+07
2020-11-04	A	2	NA	NA	35.8837	1.61281e+06	1.61281e+06	7.7456e+06	2.72107e+06	NA	NA	NA	1.15858e+07	1.15858e+07	1.15858e+07	1.15858e+07
2020-11-04	A	3	NA	NA	NA	1.61281e+06	1.61281e+06	1.61281e+06	1.61281e+06	NA	NA	NA	1.15858e+07	1.15858e+07	1.15858e+07	1.15858e+07
2020-11-04	B	1	NA	NA	35.8755	1.61281e+06	1.61281e+06	7.78985e+06	2.72624e+06	NA	NA	NA	1.15858e+07	1.15858e+07	1.15858e+07	1.15858e+07
2020-11-04	B	2	NA	NA	NA	1.61281e+06	1.61281e+06	1.61281e+06	1.61281e+06	NA	NA	NA	1.15858e+07	1.15858e+07	1.15858e+07	1.15858e+07
2020-11-04	B	3	NA	NA	35.7561	1.61281e+06	1.61281e+06	8.46575e+06	2.80292e+06	NA	NA	NA	1.15858e+07	1.15858e+07	1.15858e+07	1.15858e+07
2020-11-04	C	1	NA	NA	NA	1.61281e+06	1.61281e+06	1.61281e+06	1.61281e+06	NA	NA	NA	1.15858e+07	1.15858e+07	1.15858e+07	1.15858e+07
2020-11-04	C	2	NA	NA	NA	1.61281e+06	1.61281e+06	1.61281e+06	1.61281e+06	NA	NA	NA	1.15858e+07	1.15858e+07	1.15858e+07	1.15858e+07
2020-11-04	C	3	NA	NA	NA	1.61281e+06	1.61281e+06	1.61281e+06	1.61281e+06	NA	NA	NA	1.15858e+07	1.15858e+07	1.15858e+07	1.15858e+07
2020-11-09	A	1	NA	NA	36.2852	1.61281e+06	1.61281e+06	5.85508e+06	2.47875e+06	NA	NA	36.6916	1.15858e+07	1.15858e+07	3.01261e+07	1.59318e+07
2020-11-09	A	2	NA	NA	NA	1.61281e+06	1.61281e+06	1.61281e+06	1.61281e+06	NA	NA	36.9696	1.15858e+07	1.15858e+07	2.517e+07	1.50053e+07
2020-11-09	A	3	NA	NA	NA	1.61281e+06	1.61281e+06	1.61281e+06	1.61281e+06	NA	NA	36.9233	1.15858e+07	1.15858e+07	2.59344e+07	1.51557e+07
2020-11-09	B	1	NA	NA	NA	1.61281e+06	1.61281e+06	1.61281e+06	1.61281e+06	NA	NA	NA	1.15858e+07	1.15858e+07	1.15858e+07	1.15858e+07
2020-11-09	B	2	NA	NA	NA	1.61281e+06	1.61281e+06	1.61281e+06	1.61281e+06	NA	NA	NA	1.15858e+07	1.15858e+07	1.15858e+07	1.15858e+07
2020-11-09	B	3	NA	NA	NA	1.61281e+06	1.61281e+06	1.61281e+06	1.61281e+06	NA	NA	NA	1.15858e+07	1.15858e+07	1.15858e+07	1.15858e+07
2020-11-09	C	1	NA	NA	NA	1.61281e+06	1.61281e+06	1.61281e+06	1.61281e+06	NA	NA	NA	1.15858e+07	1.15858e+07	1.15858e+07	1.15858e+07
2020-11-09	C	2	NA	NA	36.7957	1.61281e+06	1.61281e+06	4.10247e+06	2.20159e+06	NA	NA	NA	1.15858e+07	1.15858e+07	1.15858e+07	1.15858e+07
2020-11-09	C	3	NA	NA	NA	1.61281e+06	1.61281e+06	1.61281e+06	1.61281e+06	NA	NA	NA	1.15858e+07	1.15858e+07	1.15858e+07	1.15858e+07
2020-11-11	A	1	NA	NA	NA	1.61281e+06	1.61281e+06	1.61281e+06	1.61281e+06	NA	NA	NA	1.15858e+07	1.15858e+07	1.15858e+07	1.15858e+07
2020-11-11	A	2	NA	NA	NA	1.61281e+06	1.61281e+06	1.61281e+06	1.61281e+06	NA	NA	36.8999	1.15858e+07	1.15858e+07	2.63304e+07	1.52324e+07
2020-11-11	A	3	NA	NA	NA	1.61281e+06	1.61281e+06	1.61281e+06	1.61281e+06	NA	NA	36.9473	1.15858e+07	1.15858e+07	2.55351e+07	1.50775e+07
2020-11-11	B	1	NA	NA	36.6873	1.61281e+06	1.61281e+06	4.4242e+06	2.2577e+06	NA	NA	35.9787	1.15858e+07	1.15858e+07	4.77624e+07	1.85771e+07
2020-11-11	B	2	NA	NA	NA	1.61281e+06	1.61281e+06	1.61281e+06	1.61281e+06	NA	NA	NA	1.15858e+07	1.15858e+07	1.15858e+07	1.15858e+07
2020-11-11	B	3	NA	NA	36.7061	1.61281e+06	1.61281e+06	4.36665e+06	2.24787e+06	NA	NA	NA	1.15858e+07	1.15858e+07	1.15858e+07	1.15858e+07
2020-11-11	C	1	NA	NA	NA	1.61281e+06	1.61281e+06	1.61281e+06	1.61281e+06	NA	NA	NA	1.15858e+07	1.15858e+07	1.15858e+07	1.15858e+07
2020-11-11	C	2	NA	NA	NA	1.61281e+06	1.61281e+06	1.61281e+06	1.61281e+06	NA	37.0178	37.0034	1.15858e+07	1.23518e+07	1.23518e+07	1.2091e+07
2020-11-11	C	3	NA	NA	37.0086	1.61281e+06	1.61281e+06	1.83312e+06	1.68313e+06	NA	NA	NA	1.15858e+07	1.15858e+07	1.15858e+07	1.15858e+07
2020-11-16	A	1	NA	NA	36.9857	1.61281e+06	1.61281e+06	1.83312e+06	1.68313e+06	NA	NA	NA	1.15858e+07	1.15858e+07	1.15858e+07	1.15858e+07
2020-11-16	A	2	NA	NA	NA	1.61281e+06	1.61281e+06	1.61281e+06	1.61281e+06	NA	NA	NA	1.15858e+07	1.15858e+07	1.15858e+07	1.15858e+07
2020-11-16	A	3	NA	NA	NA	1.61281e+06	1.61281e+06	1.61281e+06	1.61281e+06	NA	NA	NA	1.15858e+07	1.15858e+07	1.15858e+07	1.15858e+07
2020-11-16	B	1	NA	NA	NA	1.61281e+06	1.61281e+06	1.61281e+06	1.61281e+06	NA	NA	NA	1.15858e+07	1.15858e+07	1.15858e+07	1.15858e+07
2020-11-16	B	2	NA	NA	NA	1.61281e+06	1.61281e+06	1.61281e+06	1.61281e+06	NA	NA	NA	1.15858e+07	1.15858e+07	1.15858e+07	1.15858e+07
2020-11-16	B	3	NA	NA	36.1029	1.61281e+06	1.61281e+06	6.64855e+06	2.58601e+06	NA	NA	NA	1.15858e+07	1.15858e+07	1.15858e+07	1.15858e+07
2020-11-16	C	1	NA	NA	NA	1.61281e+06	1.61281e+06	1.61281e+06	1.61281e+06	NA	NA	NA	1.15858e+07	1.15858e+07	1.15858e+07	1.15858e+07
2020-11-16	C	2	NA	NA	37.0728	1.61281e+06	1.61281e+06	1.83312e+06	1.68313e+06	NA	NA	NA	1.15858e+07	1.15858e+07	1.15858e+07	1.15858e+07
2020-11-16	C	3	NA	NA	NA	1.61281e+06	1.61281e+06	1.61281e+06	1.61281e+06	NA	NA	NA	1.15858e+07	1.15858e+07	1.15858e+07	1.15858e+07
2020-11-18	A	1	NA	NA	NA	1.61281e+06	1.61281e+06	1.61281e+06	1.61281e+06	NA	NA	NA	1.15858e+07	1.15858e+07	1.15858e+07	1.15858e+07
2020-11-18	A	2	NA	36.9984	36.9234	1.61281e+06	1.83312e+06	3.75301e+06	2.23041e+06	NA	NA	NA	1.15858e+07	1.15858e+07	1.15858e+07	1.15858e+07
2020-11-18	A	3	NA	NA	NA	1.61281e+06	1.61281e+06	1.61281e+06	1.61281e+06	NA	NA	NA	1.15858e+07	1.15858e+07	1.15858e+07	1.15858e+07
2020-11-18	B	1	NA	NA	NA	1.61281e+06	1.61281e+06	1.61281e+06	1.61281e+06	NA	NA	NA	1.15858e+07	1.15858e+07	1.15858e+07	1.15858e+07
2020-11-18	B	2	NA	NA	NA	1.61281e+06	1.61281e+06	1.61281e+06	1.61281e+06	NA	NA	36.1639	1.15858e+07	1.15858e+07	4.23738e+07	1.78504e+07
2020-11-18	B	3	NA	NA	NA	1.61281e+06	1.61281e+06	1.61281e+06	1.61281e+06	NA	NA	NA	1.15858e+07	1.15858e+07	1.15858e+07	1.15858e+07
2020-11-18	C	1	NA	NA	NA	1.61281e+06	1.61281e+06	1.61281e+06	1.61281e+06	NA	NA	37.0488	1.15858e+07	1.15858e+07	1.23518e+07	1.18357e+07
2020-11-18	C	2	NA	NA	NA	1.61281e+06	1.61281e+06	1.61281e+06	1.61281e+06	NA	NA	NA	1.15858e+07	1.15858e+07	1.15858e+07	1.15858e+07
2020-11-18	C	3	NA	NA	NA	1.61281e+06	1.61281e+06	1.61281e+06	1.61281e+06	NA	NA	36.3175	1.15858e+07	1.15858e+07	3.83689e+07	1.72694e+07
2020-11-23	A	1	NA	NA	NA	1.61281e+06	1.61281e+06	1.61281e+06	1.61281e+06	NA	NA	NA	1.15858e+07	1.15858e+07	1.15858e+07	1.15858e+07
2020-11-23	A	2	NA	NA	35.7725	1.61281e+06	1.61281e+06	8.36984e+06	2.79229e+06	NA	NA	37.0908	1.15858e+07	1.15858e+07	1.23518e+07	1.18357e+07
2020-11-23	A	3	NA	NA	NA	1.61281e+06	1.61281e+06	1.61281e+06	1.61281e+06	NA	NA	NA	1.15858e+07	1.15858e+07	1.15858e+07	1.15858e+07
2020-11-23	B	1	NA	NA	35.6635	1.61281e+06	1.61281e+06	9.03023e+06	2.86388e+06	NA	NA	NA	1.15858e+07	1.15858e+07	1.15858e+07	1.15858e+07
2020-11-23	B	2	NA	NA	NA	1.61281e+06	1.61281e+06	1.61281e+06	1.61281e+06	NA	NA	36.1004	1.15858e+07	1.15858e+07	4.41486e+07	1.80963e+07
2020-11-23	B	3	35.6669	35.6523	35.5196	9.00899e+06	9.10094e+06	9.98318e+06	9.35428e+06	NA	NA	NA	1.15858e+07	1.15858e+07	1.15858e+07	1.15858e+07
2020-11-23	C	1	NA	NA	NA	1.61281e+06	1.61281e+06	1.61281e+06	1.61281e+06	NA	NA	NA	1.15858e+07	1.15858e+07	1.15858e+07	1.15858e+07
2020-11-23	C	2	NA	NA	NA	1.61281e+06	1.61281e+06	1.61281e+06	1.61281e+06	NA	NA	36.2564	1.15858e+07	1.15858e+07	3.99133e+07	1.7498e+07
2020-11-23	C	3	NA	NA	37.0579	1.61281e+06	1.61281e+06	1.83312e+06	1.68313e+06	NA	NA	NA	1.15858e+07	1.15858e+07	1.15858e+07	1.15858e+07
2020-11-25	A	1	NA	NA	36.6652	1.61281e+06	1.61281e+06	4.49295e+06	2.26934e+06	NA	NA	NA	1.15858e+07	1.15858e+07	1.15858e+07	1.15858e+07
2020-11-25	A	2	NA	NA	NA	1.61281e+06	1.61281e+06	1.61281e+06	1.61281e+06	NA	NA	NA	1.15858e+07	1.15858e+07	1.15858e+07	1.15858e+07
2020-11-25	A	3	NA	NA	36.5059	1.61281e+06	1.61281e+06	5.02043e+06	2.35488e+06	NA	NA	NA	1.15858e+07	1.15858e+07	1.15858e+07	1.15858e+07
2020-11-25	B	1	NA	NA	36.4097	1.61281e+06	1.61281e+06	5.36847e+06	2.40809e+06	NA	NA	37.0109	1.15858e+07	1.15858e+07	1.23518e+07	1.18357e+07
2020-11-25	B	2	NA	NA	36.3451	1.61281e+06	1.61281e+06	5.61566e+06	2.44449e+06	NA	NA	36.1	1.15858e+07	1.15858e+07	4.41596e+07	1.80978e+07
2020-11-25	B	3	NA	37.0381	36.3765	1.61281e+06	1.83312e+06	5.49408e+06	2.53254e+06	NA	NA	36.7828	1.15858e+07	1.15858e+07	2.84016e+07	1.56218e+07
2020-11-25	C	1	NA	NA	NA	1.61281e+06	1.61281e+06	1.61281e+06	1.61281e+06	NA	NA	35.4489	1.15858e+07	1.15858e+07	6.72747e+07	2.08241e+07
2020-11-25	C	2	NA	NA	NA	1.61281e+06	1.61281e+06	1.61281e+06	1.61281e+06	NA	NA	NA	1.15858e+07	1.15858e+07	1.15858e+07	1.15858e+07
2020-11-30	A	1	NA	NA	37.0286	1.61281e+06	1.61281e+06	1.83312e+06	1.68313e+06	NA	NA	NA	1.15858e+07	1.15858e+07	1.15858e+07	1.15858e+07
2020-11-30	A	2	NA	NA	NA	1.61281e+06	1.61281e+06	1.61281e+06	1.61281e+06	NA	NA	35.9322	1.15858e+07	1.15858e+07	4.92207e+07	1.87643e+07
2020-11-30	A	3	NA	NA	36.6304	1.61281e+06	1.61281e+06	4.60317e+06	2.28774e+06	NA	NA	NA	1.15858e+07	1.15858e+07	1.15858e+07	1.15858e+07
2020-11-30	B	1	NA	NA	36.6641	1.61281e+06	1.61281e+06	4.49654e+06	2.26994e+06	NA	37.0668	36.0138	1.15858e+07	1.23518e+07	4.66927e+07	1.88351e+07
2020-11-30	B	2	NA	NA	36.4838	1.61281e+06	1.61281e+06	5.09855e+06	2.36703e+06	NA	NA	NA	1.15858e+07	1.15858e+07	1.15858e+07	1.15858e+07
2020-11-30	B	3	NA	NA	36.5204	1.61281e+06	1.61281e+06	4.97014e+06	2.34699e+06	NA	NA	NA	1.15858e+07	1.15858e+07	1.15858e+07	1.15858e+07
2020-11-30	C	1	NA	NA	NA	1.61281e+06	1.61281e+06	1.61281e+06	1.61281e+06	NA	NA	NA	1.15858e+07	1.15858e+07	1.15858e+07	1.15858e+07
2020-11-30	C	2	NA	NA	35.8583	1.61281e+06	1.61281e+06	7.88404e+06	2.73719e+06	NA	NA	NA	1.15858e+07	1.15858e+07	1.15858e+07	1.15858e+07
2020-11-30	C	3	NA	NA	NA	1.61281e+06	1.61281e+06	1.61281e+06	1.61281e+06	NA	NA	NA	1.15858e+07	1.15858e+07	1.15858e+07	1.15858e+07
2020-12-02	A	1	NA	NA	36.7142	1.61281e+06	1.61281e+06	4.34196e+06	2.24362e+06	NA	NA	35.9449	1.15858e+07	1.15858e+07	4.88196e+07	1.87132e+07
2020-12-02	A	2	NA	NA	NA	1.61281e+06	1.61281e+06	1.61281e+06	1.61281e+06	NA	NA	NA	1.15858e+07	1.15858e+07	1.15858e+07	1.15858e+07
2020-12-02	A	3	NA	NA	NA	1.61281e+06	1.61281e+06	1.61281e+06	1.61281e+06	NA	NA	NA	1.15858e+07	1.15858e+07	1.15858e+07	1.15858e+07
2020-12-02	B	1	NA	NA	37.0182	1.61281e+06	1.61281e+06	1.83312e+06	1.68313e+06	NA	37.0532	35.084	1.15858e+07	1.23518e+07	8.51698e+07	2.30134e+07
2020-12-02	B	2	NA	NA	36.7613	1.61281e+06	1.61281e+06	4.2018e+06	2.21922e+06	NA	NA	NA	1.15858e+07	1.15858e+07	1.15858e+07	1.15858e+07
2020-12-02	B	3	NA	NA	NA	1.61281e+06	1.61281e+06	1.61281e+06	1.61281e+06	NA	NA	NA	1.15858e+07	1.15858e+07	1.15858e+07	1.15858e+07
2020-12-02	C	1	NA	NA	36.4994	1.61281e+06	1.61281e+06	5.04309e+06	2.35842e+06	NA	NA	NA	1.15858e+07	1.15858e+07	1.15858e+07	1.15858e+07
2020-12-02	C	2	NA	NA	NA	1.61281e+06	1.61281e+06	1.61281e+06	1.61281e+06	NA	NA	NA	1.15858e+07	1.15858e+07	1.15858e+07	1.15858e+07
2020-12-02	C	3	NA	NA	36.3475	1.61281e+06	1.61281e+06	5.60639e+06	2.44315e+06	NA	NA	NA	1.15858e+07	1.15858e+07	1.15858e+07	1.15858e+07
2020-12-07	A	1	NA	NA	34.5661	1.61281e+06	1.61281e+06	1.9401e+07	3.69542e+06	NA	NA	37.0498	1.15858e+07	1.15858e+07	1.23518e+07	1.18357e+07
2020-12-07	A	2	NA	35.624	35.5813	1.61281e+06	9.28256e+06	9.56249e+06	5.23127e+06	NA	NA	36.7775	1.15858e+07	1.15858e+07	2.84987e+07	1.56396e+07
2020-12-07	A	3	NA	NA	35.5992	1.61281e+06	1.61281e+06	9.44411e+06	2.90698e+06	NA	NA	35.7529	1.15858e+07	1.15858e+07	5.52707e+07	1.95036e+07
2020-12-07	B	1	NA	36.7508	35.6558	1.61281e+06	4.2327e+06	9.07868e+06	3.95738e+06	NA	NA	35.4765	1.15858e+07	1.15858e+07	6.60813e+07	2.07003e+07
2020-12-07	B	2	NA	NA	NA	1.61281e+06	1.61281e+06	1.61281e+06	1.61281e+06	NA	35.7295	34.8041	1.15858e+07	5.61126e+07	102061102	4.04839e+07
2020-12-07	B	3	NA	37.0789	35.9386	1.61281e+06	1.83312e+06	7.45475e+06	2.80373e+06	NA	NA	NA	1.15858e+07	1.15858e+07	1.15858e+07	1.15858e+07
2020-12-07	C	1	NA	NA	NA	1.61281e+06	1.61281e+06	1.61281e+06	1.61281e+06	NA	NA	NA	1.15858e+07	1.15858e+07	1.15858e+07	1.15858e+07
2020-12-07	C	2	NA	NA	NA	1.61281e+06	1.61281e+06	1.61281e+06	1.61281e+06	NA	NA	NA	1.15858e+07	1.15858e+07	1.15858e+07	1.15858e+07
2020-12-07	C	3	NA	NA	35.7526	1.61281e+06	1.61281e+06	8.48657e+06	2.80521e+06	NA	NA	36.0849	1.15858e+07	1.15858e+07	4.45933e+07	1.81568e+07
2020-12-09	A	1	NA	NA	NA	1.61281e+06	1.61281e+06	1.61281e+06	1.61281e+06	NA	NA	NA	1.15858e+07	1.15858e+07	1.15858e+07	1.15858e+07
2020-12-09	A	2	NA	NA	NA	1.61281e+06	1.61281e+06	1.61281e+06	1.61281e+06	NA	NA	35.8043	1.15858e+07	1.15858e+07	5.34648e+07	1.92888e+07
2020-12-09	A	3	NA	NA	NA	1.61281e+06	1.61281e+06	1.61281e+06	1.61281e+06	NA	NA	NA	1.15858e+07	1.15858e+07	1.15858e+07	1.15858e+07
2020-12-09	B	1	NA	35.7458	35.7264	1.61281e+06	8.52682e+06	8.64299e+06	4.91675e+06	NA	35.6843	35.4229	1.15858e+07	5.7775e+07	6.84151e+07	3.57771e+07
2020-12-09	B	2	NA	NA	37.0629	1.61281e+06	1.61281e+06	1.83312e+06	1.68313e+06	NA	35.0658	34.9118	1.15858e+07	8.61801e+07	9.52024e+07	4.5638e+07
2020-12-09	B	3	NA	NA	34.7179	1.61281e+06	1.61281e+06	1.74535e+07	3.56738e+06	NA	37.0693	36.1629	1.15858e+07	1.23518e+07	4.24015e+07	1.82395e+07
2020-12-09	C	1	NA	NA	NA	1.61281e+06	1.61281e+06	1.61281e+06	1.61281e+06	NA	NA	35.7757	1.15858e+07	1.15858e+07	5.44595e+07	1.94077e+07
2020-12-09	C	2	NA	NA	NA	1.61281e+06	1.61281e+06	1.61281e+06	1.61281e+06	NA	NA	NA	1.15858e+07	1.15858e+07	1.15858e+07	1.15858e+07
2020-12-09	C	3	NA	NA	35.9948	1.61281e+06	1.61281e+06	7.16876e+06	2.65177e+06	NA	NA	NA	1.15858e+07	1.15858e+07	1.15858e+07	1.15858e+07
2020-12-14	A	1	NA	NA	35.7199	1.61281e+06	1.61281e+06	8.68241e+06	2.82663e+06	NA	NA	NA	1.15858e+07	1.15858e+07	1.15858e+07	1.15858e+07
2020-12-14	A	2	NA	NA	35.7148	1.61281e+06	1.61281e+06	8.71287e+06	2.82993e+06	NA	NA	36.967	1.15858e+07	1.15858e+07	2.52125e+07	1.50137e+07
2020-12-14	A	3	NA	NA	35.6209	1.61281e+06	1.61281e+06	9.30238e+06	2.89236e+06	NA	NA	35.9171	1.15858e+07	1.15858e+07	4.97036e+07	1.88255e+07
2020-12-14	B	1	NA	36.445	34.9136	1.61281e+06	5.23794e+06	1.52282e+07	5.04813e+06	NA	NA	38.4837	1.15858e+07	1.15858e+07	1.15858e+07	1.15858e+07
2020-12-14	B	2	NA	NA	36.0562	1.61281e+06	1.61281e+06	6.86846e+06	2.61422e+06	NA	36.5796	36.2738	1.15858e+07	3.23887e+07	3.94685e+07	2.45578e+07
2020-12-14	B	3	NA	NA	37.0551	1.61281e+06	1.61281e+06	1.83312e+06	1.68313e+06	NA	NA	NA	1.15858e+07	1.15858e+07	1.15858e+07	1.15858e+07
2020-12-14	C	1	NA	NA	34.9986	1.61281e+06	1.61281e+06	1.43529e+07	3.34222e+06	NA	NA	36.1748	1.15858e+07	1.15858e+07	4.20775e+07	1.78087e+07
2020-12-14	C	2	NA	NA	NA	1.61281e+06	1.61281e+06	1.61281e+06	1.61281e+06	NA	NA	35.7172	1.15858e+07	1.15858e+07	5.65608e+07	1.96542e+07
2020-12-14	C	3	NA	NA	NA	1.61281e+06	1.61281e+06	1.61281e+06	1.61281e+06	NA	NA	NA	1.15858e+07	1.15858e+07	1.15858e+07	1.15858e+07
2020-12-16	A	1	NA	35.8847	35.2031	1.61281e+06	7.74019e+06	1.24465e+07	5.37602e+06	NA	NA	34.122	1.15858e+07	1.15858e+07	1.58628e+08	2.77168e+07
2020-12-16	A	2	NA	NA	NA	1.61281e+06	1.61281e+06	1.61281e+06	1.61281e+06	35.6653	34.3103	34.2888	5.84908e+07	1.40446e+08	1.42415e+08	1.0537e+08
2020-12-16	A	3	NA	NA	NA	1.61281e+06	1.61281e+06	1.61281e+06	1.61281e+06	NA	NA	NA	1.15858e+07	1.15858e+07	1.15858e+07	1.15858e+07
2020-12-16	B	1	NA	NA	37.0498	1.61281e+06	1.61281e+06	1.83312e+06	1.68313e+06	NA	34.2894	33.9726	1.15858e+07	1.42355e+08	174709420	6.60497e+07
2020-12-16	B	2	NA	NA	NA	1.61281e+06	1.61281e+06	1.61281e+06	1.61281e+06	NA	NA	35.0071	1.15858e+07	1.15858e+07	8.95133e+07	2.29041e+07
2020-12-16	B	3	NA	NA	36.1647	1.61281e+06	1.61281e+06	6.36829e+06	2.54915e+06	NA	NA	33.8813	1.15858e+07	1.15858e+07	1.85337e+08	2.91924e+07
2020-12-16	C	1	NA	35.8155	34.1419	1.61281e+06	8.12266e+06	2.60757e+07	6.99046e+06	NA	35.2265	33.5366	1.15858e+07	7.76753e+07	2.31604e+08	5.92905e+07
2020-12-16	C	2	NA	NA	NA	1.61281e+06	1.61281e+06	1.61281e+06	1.61281e+06	NA	35.244	34.7907	1.15858e+07	7.68028e+07	1.02953e+08	4.50797e+07
2020-12-16	C	3	NA	NA	NA	1.61281e+06	1.61281e+06	1.61281e+06	1.61281e+06	NA	35.3521	34.976	1.15858e+07	7.16176e+07	9.13311e+07	4.23176e+07
2020-12-21	A	1	NA	34.4294	34.3912	1.61281e+06	2.13404e+07	2.19173e+07	9.10312e+06	NA	NA	NA	1.15858e+07	1.15858e+07	1.15858e+07	1.15858e+07
2020-12-21	A	2	NA	NA	34.2042	1.61281e+06	1.61281e+06	2.49665e+07	4.01952e+06	NA	NA	36.0986	1.15858e+07	1.15858e+07	4.42014e+07	1.81035e+07
2020-12-21	A	3	NA	NA	NA	1.61281e+06	1.61281e+06	1.61281e+06	1.61281e+06	NA	NA	NA	1.15858e+07	1.15858e+07	1.15858e+07	1.15858e+07
2020-12-21	B	1	NA	NA	34.6268	1.61281e+06	1.61281e+06	1.85978e+07	3.6437e+06	NA	NA	NA	1.15858e+07	1.15858e+07	1.15858e+07	1.15858e+07
2020-12-21	B	2	NA	NA	NA	1.61281e+06	1.61281e+06	1.61281e+06	1.61281e+06	NA	NA	35.9596	1.15858e+07	1.15858e+07	4.83554e+07	1.86537e+07
2020-12-21	B	3	37.1407	35.3483	34.271	1.83312e+06	1.12488e+07	2.38322e+07	7.8914e+06	NA	NA	37.0755	1.15858e+07	1.15858e+07	1.23518e+07	1.18357e+07
2020-12-21	C	1	35.3517	34.4359	34.3348	1.12217e+07	2.12447e+07	2.27956e+07	1.75814e+07	NA	36.0346	35.7146	1.15858e+07	4.60684e+07	5.66557e+07	3.11547e+07
2020-12-21	C	2	35.1516	34.3509	33.2953	1.29014e+07	2.25411e+07	4.70396e+07	2.39162e+07	NA	36.1191	35.8446	1.15858e+07	4.36197e+07	5.20876e+07	2.97473e+07
2020-12-21	C	3	34.4067	34.3649	34.2358	2.16815e+07	2.23226e+07	2.4424e+07	2.27798e+07	NA	35.8474	34.4356	1.15858e+07	5.1993e+07	129518827	4.27301e+07
2020-12-28	A	1	NA	NA	NA	1.61281e+06	1.61281e+06	1.61281e+06	1.61281e+06	NA	NA	35.4637	1.15858e+07	1.15858e+07	6.66342e+07	2.07578e+07
2020-12-28	A	2	NA	NA	36.1621	1.61281e+06	1.61281e+06	6.3796e+06	2.55066e+06	NA	NA	NA	1.15858e+07	1.15858e+07	1.15858e+07	1.15858e+07
2020-12-28	A	3	NA	NA	NA	1.61281e+06	1.61281e+06	1.61281e+06	1.61281e+06	NA	35.8741	35.5649	1.15858e+07	5.11038e+07	6.24119e+07	3.3308e+07
2020-12-28	B	1	NA	35.2821	33.6862	1.61281e+06	1.17794e+07	3.58211e+07	8.79592e+06	NA	NA	34.7511	1.15858e+07	1.15858e+07	1.05619e+08	2.42027e+07
2020-12-28	B	2	NA	35.8223	35.2967	1.61281e+06	8.08412e+06	1.16607e+07	5.33719e+06	NA	37.0558	34.5472	1.15858e+07	1.23518e+07	1.20507e+08	2.58358e+07
2020-12-28	B	3	35.7108	35.6218	35.5564	8.73764e+06	9.29654e+06	9.73012e+06	9.2458e+06	NA	NA	34.5049	1.15858e+07	1.15858e+07	1.23847e+08	2.55218e+07
2020-12-28	C	1	NA	NA	34.4903	1.61281e+06	1.61281e+06	2.04544e+07	3.76112e+06	NA	36.5454	35.5814	1.15858e+07	3.31131e+07	6.17488e+07	2.872e+07
2020-12-28	C	2	NA	37.053	34.7813	1.61281e+06	1.83312e+06	1.66993e+07	3.66851e+06	NA	NA	NA	1.15858e+07	1.15858e+07	1.15858e+07	1.15858e+07
2020-12-28	C	3	35.9639	35.6264	34.9156	7.32461e+06	9.26706e+06	1.52071e+07	1.01063e+07	NA	NA	34.7925	1.15858e+07	1.15858e+07	1.0283e+08	2.39878e+07
2021-01-04	A	1	NA	36.918	35.3652	1.61281e+06	3.76733e+06	1.11171e+07	4.07258e+06	NA	35.7205	34.4331	1.15858e+07	5.64411e+07	1.2973e+08	4.39393e+07
2021-01-04	A	2	NA	NA	NA	1.61281e+06	1.61281e+06	1.61281e+06	1.61281e+06	NA	37.0809	34.4495	1.15858e+07	1.23518e+07	1.28361e+08	2.63853e+07
2021-01-04	A	3	NA	NA	NA	1.61281e+06	1.61281e+06	1.61281e+06	1.61281e+06	NA	NA	NA	1.15858e+07	1.15858e+07	1.15858e+07	1.15858e+07
2021-01-04	B	1	NA	37.0509	36.0636	1.61281e+06	1.83312e+06	6.83277e+06	2.72347e+06	NA	NA	36.9391	1.15858e+07	1.15858e+07	25671297	1.51042e+07
2021-01-04	B	2	NA	NA	36.6718	1.61281e+06	1.61281e+06	4.4723e+06	2.26585e+06	NA	NA	34.8562	1.15858e+07	1.15858e+07	9.86858e+07	2.36611e+07
2021-01-04	B	3	NA	NA	NA	1.61281e+06	1.61281e+06	1.61281e+06	1.61281e+06	NA	NA	36.8189	1.15858e+07	1.15858e+07	2.77452e+07	1.55005e+07
2021-01-04	C	1	NA	NA	35.9905	1.61281e+06	1.61281e+06	7.18991e+06	2.65438e+06	NA	NA	NA	1.15858e+07	1.15858e+07	1.15858e+07	1.15858e+07
2021-01-04	C	2	NA	NA	NA	1.61281e+06	1.61281e+06	1.61281e+06	1.61281e+06	NA	NA	35.7998	1.15858e+07	1.15858e+07	5.36179e+07	1.93072e+07
2021-01-04	C	3	NA	NA	37.0096	1.61281e+06	1.61281e+06	1.83312e+06	1.68313e+06	NA	NA	35.927	1.15858e+07	1.15858e+07	4.93872e+07	1.87854e+07
2021-01-11	A	1	NA	NA	NA	1.61281e+06	1.61281e+06	1.61281e+06	1.61281e+06	NA	NA	35.5478	1.15858e+07	1.15858e+07	6.31057e+07	2.03848e+07
2021-01-11	A	2	34.0246	33.9304	33.0287	2.82966e+07	3.02152e+07	5.66406e+07	3.64498e+07	NA	NA	NA	1.15858e+07	1.15858e+07	1.15858e+07	1.15858e+07
2021-01-11	A	3	NA	34.2092	33.9772	1.61281e+06	2.48808e+07	2.92464e+07	1.05481e+07	35.8509	35.7909	34.5947	5.18775e+07	5.39292e+07	1.16861e+08	6.88901e+07
2021-01-11	B	1	34.9828	34.2532	33.4297	1.45116e+07	24128219	4.28334e+07	2.46608e+07	NA	35.982	34.5613	1.15858e+07	4.76621e+07	1.19409e+08	4.03997e+07
2021-01-11	B	2	NA	34.7279	33.9432	1.61281e+06	1.73324e+07	2.99481e+07	9.42477e+06	NA	NA	35.5148	1.15858e+07	1.15858e+07	6.44661e+07	2.05302e+07
2021-01-11	B	3	NA	34.3548	33.1901	1.61281e+06	2.24792e+07	5.06159e+07	1.22429e+07	NA	35.8272	35.7419	1.15858e+07	5.2677e+07	5.56636e+07	3.23871e+07
2021-01-11	C	1	37.797	37.1474	33.6912	1.61281e+06	1.61281e+06	3.56963e+07	4.52824e+06	NA	NA	35.7285	1.15858e+07	1.15858e+07	5.61496e+07	1.96064e+07
2021-01-11	C	2	NA	NA	34.1852	1.61281e+06	1.61281e+06	2.52992e+07	4.03729e+06	NA	NA	35.759	1.15858e+07	1.15858e+07	5.50533e+07	1.9478e+07
2021-01-11	C	3	NA	34.4253	33.9337	1.61281e+06	2.14022e+07	3.01461e+07	1.01334e+07	NA	NA	37.079	1.15858e+07	1.15858e+07	1.23518e+07	1.18357e+07
2021-01-13	A	1	36.2201	36.0743	35.4894	6.1268e+06	6.78208e+06	10194872	7.51034e+06	NA	NA	34.5044	1.15858e+07	1.15858e+07	1.23887e+08	2.55246e+07
2021-01-13	A	2	NA	NA	35.9921	1.61281e+06	1.61281e+06	7.18208e+06	2.65341e+06	NA	35.8576	34.0267	1.15858e+07	5.16541e+07	1.68713e+08	4.6565e+07
2021-01-13	A	3	NA	NA	NA	1.61281e+06	1.61281e+06	1.61281e+06	1.61281e+06	NA	NA	NA	1.15858e+07	1.15858e+07	1.15858e+07	1.15858e+07
2021-01-13	B	1	NA	37.0682	35.9385	1.61281e+06	1.83312e+06	7.45552e+06	2.80382e+06	36.8136	35.1321	34.3887	2.78409e+07	8.25646e+07	1.33504e+08	6.74513e+07
2021-01-13	B	2	NA	36.9645	36.0596	1.61281e+06	1.83312e+06	6.85205e+06	2.72603e+06	NA	37.0623	35.6452	1.15858e+07	1.23518e+07	5.9256e+07	2.03921e+07
2021-01-13	B	3	NA	34.9523	34.9158	1.61281e+06	1.48237e+07	1.52055e+07	7.13696e+06	NA	36.6029	35.6985	1.15858e+07	3.19031e+07	5.72469e+07	2.7659e+07
2021-01-13	C	1	NA	NA	36.3789	1.61281e+06	1.61281e+06	5.48512e+06	2.4254e+06	NA	NA	NA	1.15858e+07	1.15858e+07	1.15858e+07	1.15858e+07
2021-01-13	C	2	NA	NA	NA	1.61281e+06	1.61281e+06	1.61281e+06	1.61281e+06	NA	NA	36.4981	1.15858e+07	1.15858e+07	3.414e+07	1.661e+07
2021-01-13	C	3	NA	NA	NA	1.61281e+06	1.61281e+06	1.61281e+06	1.61281e+06	NA	NA	36.6233	1.15858e+07	1.15858e+07	3.14865e+07	1.61681e+07
2021-01-19	A	1	NA	NA	36.5723	1.61281e+06	1.61281e+06	4.79356e+06	2.31886e+06	NA	NA	NA	1.15858e+07	1.15858e+07	1.15858e+07	1.15858e+07
2021-01-19	A	2	33.1954	32.3948	32.1554	5.04284e+07	8.81065e+07	1.04097e+08	7.73347e+07	33.7959	33.518	33.1145	1.95857e+08	2.34395e+08	3.04258e+08	2.40829e+08
2021-01-19	A	3	NA	NA	34.9311	1.61281e+06	1.61281e+06	1.50437e+07	3.395e+06	NA	NA	36.1002	1.15858e+07	1.15858e+07	4.41543e+07	1.8097e+07
2021-01-19	B	1	NA	36.4467	35.4222	1.61281e+06	5.23192e+06	1.06843e+07	4.48398e+06	NA	NA	NA	1.15858e+07	1.15858e+07	1.15858e+07	1.15858e+07
2021-01-19	B	2	37.1014	35.6736	35.639	1.83312e+06	8.96686e+06	9.18602e+06	5.325e+06	NA	NA	36.0377	1.15858e+07	1.15858e+07	4.59767e+07	1.83427e+07
2021-01-19	B	3	NA	35.4851	35.4024	1.61281e+06	1.02255e+07	1.08324e+07	5.63203e+06	NA	NA	NA	1.15858e+07	1.15858e+07	1.15858e+07	1.15858e+07
2021-01-19	C	1	NA	NA	35.4782	1.61281e+06	1.61281e+06	1.02749e+07	2.98984e+06	NA	36.3165	35.9074	1.15858e+07	3.83926e+07	5.00147e+07	2.81248e+07
2021-01-19	C	2	NA	NA	NA	1.61281e+06	1.61281e+06	1.61281e+06	1.61281e+06	NA	NA	38.4548	1.15858e+07	1.15858e+07	1.15858e+07	1.15858e+07
2021-01-19	C	3	NA	NA	35.4355	1.61281e+06	1.61281e+06	1.05851e+07	3.01962e+06	NA	NA	NA	1.15858e+07	1.15858e+07	1.15858e+07	1.15858e+07
2021-01-20	A	1	NA	NA	NA	1.61281e+06	1.61281e+06	1.61281e+06	1.61281e+06	-	-	-	-	-	-	-
2021-01-20	A	2	NA	35.6049	34.4826	1.61281e+06	9.40645e+06	2.05634e+07	6.78216e+06	-	-	-	-	-	-	-
2021-01-20	A	3	NA	35.6327	35.445	1.61281e+06	9.226e+06	1.05159e+07	5.38866e+06	-	-	-	-	-	-	-
2021-01-20	B	1	NA	NA	NA	1.61281e+06	1.61281e+06	1.61281e+06	1.61281e+06	-	-	-	-	-	-	-
2021-01-20	B	2	NA	NA	36.5543	1.61281e+06	1.61281e+06	4.85397e+06	2.32856e+06	-	-	-	-	-	-	-
2021-01-20	B	3	NA	36.4738	34.8836	1.61281e+06	5.13413e+06	1.55506e+07	5.0497e+06	-	-	-	-	-	-	-
2021-01-20	C	1	35.6175	34.8252	34.4665	9.32419e+06	1.61967e+07	2.07955e+07	1.46443e+07	-	-	-	-	-	-	-
2021-01-20	C	2	NA	36.4019	36.1608	1.61281e+06	5.39795e+06	6.38547e+06	3.81652e+06	-	-	-	-	-	-	-
2021-01-20	C	3	35.6395	34.8916	34.7922	9.18257e+06	1.54639e+07	1.65729e+07	1.33013e+07	-	-	-	-	-	-	-
2021-01-25	A	1	NA	NA	NA	1.61281e+06	1.61281e+06	1.61281e+06	1.61281e+06	NA	NA	NA	1.15858e+07	1.15858e+07	1.15858e+07	1.15858e+07
2021-01-25	A	2	NA	NA	NA	1.61281e+06	1.61281e+06	1.61281e+06	1.61281e+06	NA	NA	35.433	1.15858e+07	1.15858e+07	6.79679e+07	2.08954e+07
2021-01-25	A	3	NA	35.7962	35.7754	1.61281e+06	8.23244e+06	8.35297e+06	4.80453e+06	NA	36.6104	34.0622	1.15858e+07	3.17497e+07	1.64876e+08	3.92893e+07
2021-01-25	B	1	NA	NA	35.8902	1.61281e+06	1.61281e+06	7.71045e+06	2.71695e+06	NA	NA	35.8945	1.15858e+07	1.15858e+07	5.04343e+07	1.89173e+07
2021-01-25	B	2	37.036	35.6234	34.7191	1.83312e+06	9.28624e+06	1.74389e+07	6.67088e+06	NA	NA	35.972	1.15858e+07	1.15858e+07	4.79715e+07	1.86042e+07
2021-01-25	B	3	NA	NA	34.7789	1.61281e+06	1.61281e+06	1.67272e+07	3.51719e+06	NA	NA	35.2994	1.15858e+07	1.15858e+07	7.4098e+07	2.15056e+07
2021-01-25	C	1	NA	NA	NA	1.61281e+06	1.61281e+06	1.61281e+06	1.61281e+06	NA	NA	NA	1.15858e+07	1.15858e+07	1.15858e+07	1.15858e+07
2021-01-25	C	2	NA	NA	35.6543	1.61281e+06	1.61281e+06	9.08866e+06	2.87004e+06	NA	NA	35.6158	1.15858e+07	1.15858e+07	6.03933e+07	2.00884e+07
2021-01-25	C	3	NA	NA	36.9104	1.61281e+06	1.61281e+06	3.78716e+06	2.14368e+06	NA	NA	37.0976	1.15858e+07	1.15858e+07	1.23518e+07	1.18357e+07
2021-01-27	A	1	NA	NA	NA	1.61281e+06	1.61281e+06	1.61281e+06	1.61281e+06	NA	NA	NA	1.15858e+07	1.15858e+07	1.15858e+07	1.15858e+07
2021-01-27	A	2	NA	NA	35.6652	1.61281e+06	1.61281e+06	9.01987e+06	2.86278e+06	NA	37.0487	36.1837	1.15858e+07	1.23518e+07	4.18356e+07	1.8158e+07
2021-01-27	A	3	NA	NA	34.8281	1.61281e+06	1.61281e+06	1.61633e+07	3.47721e+06	NA	NA	35.5179	1.15858e+07	1.15858e+07	6.4337e+07	2.05165e+07
2021-01-27	B	1	NA	37.0875	35.7982	1.61281e+06	1.83312e+06	8.22114e+06	2.89669e+06	NA	NA	35.6153	1.15858e+07	1.15858e+07	6.04104e+07	2.00903e+07
2021-01-27	B	2	NA	NA	35.6186	1.61281e+06	1.61281e+06	9.31752e+06	2.89393e+06	NA	NA	35.1644	1.15858e+07	1.15858e+07	8.08549e+07	2.21404e+07
2021-01-27	B	3	NA	NA	NA	1.61281e+06	1.61281e+06	1.61281e+06	1.61281e+06	NA	NA	35.3148	1.15858e+07	1.15858e+07	7.33627e+07	2.14342e+07
2021-01-27	C	1	NA	NA	35.9829	1.61281e+06	1.61281e+06	7.22824e+06	2.65909e+06	NA	NA	35.5524	1.15858e+07	1.15858e+07	6.2917e+07	2.03644e+07
2021-01-27	C	2	NA	36.6738	35.7435	1.61281e+06	4.46617e+06	8.54043e+06	3.9476e+06	NA	NA	NA	1.15858e+07	1.15858e+07	1.15858e+07	1.15858e+07
2021-01-27	C	3	NA	NA	35.705	1.61281e+06	1.61281e+06	8.77264e+06	2.83638e+06	NA	NA	NA	1.15858e+07	1.15858e+07	1.15858e+07	1.15858e+07
2021-02-01	A	1	NA	NA	NA	1.61281e+06	1.61281e+06	1.61281e+06	1.61281e+06	NA	NA	NA	1.15858e+07	1.15858e+07	1.15858e+07	1.15858e+07
2021-02-01	A	2	NA	NA	35.8814	1.61281e+06	1.61281e+06	7.7578e+06	2.7225e+06	NA	NA	NA	1.15858e+07	1.15858e+07	1.15858e+07	1.15858e+07
2021-02-01	A	3	NA	NA	34.9354	1.61281e+06	1.61281e+06	1.49987e+07	3.39162e+06	NA	NA	NA	1.15858e+07	1.15858e+07	1.15858e+07	1.15858e+07
2021-02-01	B	1	NA	NA	NA	1.61281e+06	1.61281e+06	1.61281e+06	1.61281e+06	NA	NA	NA	1.15858e+07	1.15858e+07	1.15858e+07	1.15858e+07
2021-02-01	B	2	NA	NA	NA	1.61281e+06	1.61281e+06	1.61281e+06	1.61281e+06	NA	NA	NA	1.15858e+07	1.15858e+07	1.15858e+07	1.15858e+07
2021-02-01	B	3	NA	NA	35.957	1.61281e+06	1.61281e+06	7.3599e+06	2.67513e+06	NA	NA	NA	1.15858e+07	1.15858e+07	1.15858e+07	1.15858e+07
2021-02-01	C	1	NA	NA	36.1376	1.61281e+06	1.61281e+06	6.48964e+06	2.56524e+06	NA	37.0592	35.975	1.15858e+07	1.23518e+07	4.78775e+07	1.89931e+07
2021-02-01	C	2	NA	NA	NA	1.61281e+06	1.61281e+06	1.61281e+06	1.61281e+06	NA	NA	36.1114	1.15858e+07	1.15858e+07	4.3837e+07	1.80536e+07
2021-02-01	C	3	NA	37.0528	36.9697	1.61281e+06	1.83312e+06	1.83312e+06	1.75653e+06	NA	NA	NA	1.15858e+07	1.15858e+07	1.15858e+07	1.15858e+07
2021-02-03	A	1	NA	NA	NA	1.61281e+06	1.61281e+06	1.61281e+06	1.61281e+06	NA	NA	NA	1.15858e+07	1.15858e+07	1.15858e+07	1.15858e+07
2021-02-03	A	2	NA	35.9093	35.1883	1.61281e+06	7.6086e+06	1.25753e+07	5.36375e+06	NA	37.0233	36.6569	1.15858e+07	1.23518e+07	3.08086e+07	1.63974e+07
2021-02-03	A	3	NA	NA	NA	1.61281e+06	1.61281e+06	1.61281e+06	1.61281e+06	NA	NA	NA	1.15858e+07	1.15858e+07	1.15858e+07	1.15858e+07
2021-02-03	B	1	NA	NA	35.9793	1.61281e+06	1.61281e+06	7.24663e+06	2.66134e+06	NA	NA	NA	1.15858e+07	1.15858e+07	1.15858e+07	1.15858e+07
2021-02-03	B	2	NA	NA	NA	1.61281e+06	1.61281e+06	1.61281e+06	1.61281e+06	NA	NA	NA	1.15858e+07	1.15858e+07	1.15858e+07	1.15858e+07
2021-02-03	B	3	NA	NA	37.0691	1.61281e+06	1.61281e+06	1.83312e+06	1.68313e+06	NA	NA	NA	1.15858e+07	1.15858e+07	1.15858e+07	1.15858e+07
2021-02-03	C	1	NA	NA	35.8511	1.61281e+06	1.61281e+06	7.92357e+06	2.74175e+06	NA	36.0704	35.2745	1.15858e+07	4.50135e+07	7.53031e+07	3.39907e+07
2021-02-03	C	2	NA	NA	36.7991	1.61281e+06	1.61281e+06	4.09259e+06	2.19982e+06	NA	35.3781	35.2432	1.15858e+07	7.04213e+07	7.68406e+07	3.97259e+07
2021-02-03	C	3	37.025	36.738	36.6034	1.83312e+06	4.27058e+06	4.69075e+06	3.32384e+06	NA	NA	37.0583	1.15858e+07	1.15858e+07	1.23518e+07	1.18357e+07
2021-02-08	A	1	NA	NA	NA	1.61281e+06	1.61281e+06	1.61281e+06	1.61281e+06	NA	NA	NA	1.15858e+07	1.15858e+07	1.15858e+07	1.15858e+07
2021-02-08	A	2	NA	NA	35.5825	1.61281e+06	1.61281e+06	9.5549e+06	2.9183e+06	NA	NA	34.8276	1.15858e+07	1.15858e+07	1.00524e+08	2.38071e+07
2021-02-08	A	3	NA	37.0663	35.9667	1.61281e+06	1.83312e+06	7.31029e+06	2.7855e+06	NA	NA	35.2404	1.15858e+07	1.15858e+07	7.69797e+07	2.17809e+07
2021-02-08	B	1	NA	NA	36.8218	1.61281e+06	1.61281e+06	4.02828e+06	2.18824e+06	NA	NA	NA	1.15858e+07	1.15858e+07	1.15858e+07	1.15858e+07
2021-02-08	B	2	NA	NA	36.2403	1.61281e+06	1.61281e+06	6.04134e+06	2.50476e+06	NA	NA	35.3447	1.15858e+07	1.15858e+07	7.19625e+07	2.1297e+07
2021-02-08	B	3	NA	NA	NA	1.61281e+06	1.61281e+06	1.61281e+06	1.61281e+06	NA	NA	NA	1.15858e+07	1.15858e+07	1.15858e+07	1.15858e+07
2021-02-08	C	1	NA	NA	35.9935	1.61281e+06	1.61281e+06	7.17501e+06	2.65254e+06	NA	NA	NA	1.15858e+07	1.15858e+07	1.15858e+07	1.15858e+07
2021-02-08	C	2	NA	NA	NA	1.61281e+06	1.61281e+06	1.61281e+06	1.61281e+06	NA	NA	NA	1.15858e+07	1.15858e+07	1.15858e+07	1.15858e+07
2021-02-08	C	3	NA	NA	NA	1.61281e+06	1.61281e+06	1.61281e+06	1.61281e+06	NA	NA	NA	1.15858e+07	1.15858e+07	1.15858e+07	1.15858e+07
2021-02-10	A	1	NA	NA	NA	1.61281e+06	1.61281e+06	1.61281e+06	1.61281e+06	NA	NA	NA	1.15858e+07	1.15858e+07	1.15858e+07	1.15858e+07
2021-02-10	A	2	NA	NA	NA	1.61281e+06	1.61281e+06	1.61281e+06	1.61281e+06	NA	NA	37.0964	1.15858e+07	1.15858e+07	1.23518e+07	1.18357e+07
2021-02-10	A	3	NA	NA	NA	1.61281e+06	1.61281e+06	1.61281e+06	1.61281e+06	NA	NA	NA	1.15858e+07	1.15858e+07	1.15858e+07	1.15858e+07
2021-02-10	B	1	NA	NA	NA	1.61281e+06	1.61281e+06	1.61281e+06	1.61281e+06	NA	NA	36.1132	1.15858e+07	1.15858e+07	4.37853e+07	1.80465e+07
2021-02-10	B	2	NA	NA	NA	1.61281e+06	1.61281e+06	1.61281e+06	1.61281e+06	NA	NA	NA	1.15858e+07	1.15858e+07	1.15858e+07	1.15858e+07
2021-02-10	B	3	NA	36.9843	35.9273	1.61281e+06	1.83312e+06	7.51394e+06	2.81113e+06	NA	NA	34.8211	1.15858e+07	1.15858e+07	1.00949e+08	2.38406e+07
2021-02-10	C	1	NA	NA	NA	1.61281e+06	1.61281e+06	1.61281e+06	1.61281e+06	NA	NA	35.9112	1.15858e+07	1.15858e+07	4.98937e+07	1.88494e+07
2021-02-10	C	2	NA	NA	37.0068	1.61281e+06	1.61281e+06	1.83312e+06	1.68313e+06	NA	NA	36.0517	1.15858e+07	1.15858e+07	4.55616e+07	1.82873e+07
2021-02-10	C	3	NA	NA	NA	1.61281e+06	1.61281e+06	1.61281e+06	1.61281e+06	NA	NA	NA	1.15858e+07	1.15858e+07	1.15858e+07	1.15858e+07
2021-02-15	A	1	NA	NA	NA	1.61281e+06	1.61281e+06	1.61281e+06	1.61281e+06	NA	NA	NA	1.15858e+07	1.15858e+07	1.15858e+07	1.15858e+07
2021-02-15	A	2	NA	NA	NA	1.61281e+06	1.61281e+06	1.61281e+06	1.61281e+06	NA	NA	NA	1.15858e+07	1.15858e+07	1.15858e+07	1.15858e+07
2021-02-15	A	3	NA	NA	NA	1.61281e+06	1.61281e+06	1.61281e+06	1.61281e+06	NA	NA	NA	1.15858e+07	1.15858e+07	1.15858e+07	1.15858e+07
2021-02-15	B	1	NA	NA	NA	1.61281e+06	1.61281e+06	1.61281e+06	1.61281e+06	36.9709	NA	NA	2.51495e+07	1.15858e+07	1.15858e+07	1.50012e+07
2021-02-15	B	2	NA	NA	NA	1.61281e+06	1.61281e+06	1.61281e+06	1.61281e+06	NA	NA	NA	1.15858e+07	1.15858e+07	1.15858e+07	1.15858e+07
2021-02-15	B	3	NA	NA	NA	1.61281e+06	1.61281e+06	1.61281e+06	1.61281e+06	NA	NA	NA	1.15858e+07	1.15858e+07	1.15858e+07	1.15858e+07
2021-02-15	C	1	NA	NA	36.8333	1.61281e+06	1.61281e+06	3.99621e+06	2.18242e+06	NA	NA	NA	1.15858e+07	1.15858e+07	1.15858e+07	1.15858e+07
2021-02-15	C	2	NA	NA	36.9975	1.61281e+06	1.61281e+06	1.83312e+06	1.68313e+06	NA	NA	NA	1.15858e+07	1.15858e+07	1.15858e+07	1.15858e+07
2021-02-15	C	3	NA	NA	NA	1.61281e+06	1.61281e+06	1.61281e+06	1.61281e+06	NA	NA	NA	1.15858e+07	1.15858e+07	1.15858e+07	1.15858e+07
2021-02-17	A	1	NA	NA	NA	1.61281e+06	1.61281e+06	1.61281e+06	1.61281e+06	NA	NA	NA	1.15858e+07	1.15858e+07	1.15858e+07	1.15858e+07
2021-02-17	A	2	NA	NA	36.6153	1.61281e+06	1.61281e+06	4.65198e+06	2.2958e+06	NA	NA	36.4731	1.15858e+07	1.15858e+07	3.46973e+07	1.66999e+07
2021-02-17	A	3	NA	NA	36.9041	1.61281e+06	1.61281e+06	3.80399e+06	2.14685e+06	NA	NA	NA	1.15858e+07	1.15858e+07	1.15858e+07	1.15858e+07
2021-02-17	B	1	NA	36.9576	35.8755	1.61281e+06	1.83312e+06	7.79023e+06	2.84517e+06	NA	NA	35.1207	1.15858e+07	1.15858e+07	8.31748e+07	2.23502e+07
2021-02-17	B	2	NA	NA	NA	1.61281e+06	1.61281e+06	1.61281e+06	1.61281e+06	NA	NA	NA	1.15858e+07	1.15858e+07	1.15858e+07	1.15858e+07
2021-02-17	B	3	NA	NA	NA	1.61281e+06	1.61281e+06	1.61281e+06	1.61281e+06	NA	36.156	NA	1.15858e+07	4.25908e+07	1.15858e+07	1.78809e+07
2021-02-17	C	1	NA	NA	36.6977	1.61281e+06	1.61281e+06	4.3923e+06	2.25226e+06	NA	NA	NA	1.15858e+07	1.15858e+07	1.15858e+07	1.15858e+07
2021-02-17	C	2	NA	NA	NA	1.61281e+06	1.61281e+06	1.61281e+06	1.61281e+06	NA	NA	NA	1.15858e+07	1.15858e+07	1.15858e+07	1.15858e+07
2021-02-17	C	3	NA	36.7034	36.4852	1.61281e+06	4.37496e+06	5.0935e+06	3.30008e+06	37.034	NA	NA	1.23518e+07	1.15858e+07	1.15858e+07	1.18357e+07
2021-02-23	A	1	NA	NA	36.4695	1.61281e+06	1.61281e+06	5.14941e+06	2.37488e+06	NA	36.5794	NA	1.15858e+07	3.23918e+07	1.15858e+07	1.63216e+07
2021-02-23	A	2	NA	NA	NA	1.61281e+06	1.61281e+06	1.61281e+06	1.61281e+06	NA	NA	NA	1.15858e+07	1.15858e+07	1.15858e+07	1.15858e+07
2021-02-23	A	3	36.5691	35.9967	34.633	4.80422e+06	7.15924e+06	1.85179e+07	8.60388e+06	36.4037	NA	36.6314	3.6288e+07	1.15858e+07	3.13214e+07	2.36144e+07
2021-02-23	B	1	NA	NA	NA	1.61281e+06	1.61281e+06	1.61281e+06	1.61281e+06	36.4341	36.2814	NA	3.55815e+07	3.92738e+07	1.15858e+07	2.52979e+07
2021-02-23	B	2	NA	NA	NA	1.61281e+06	1.61281e+06	1.61281e+06	1.61281e+06	NA	36.2447	NA	1.15858e+07	4.02159e+07	1.15858e+07	1.75421e+07
2021-02-23	B	3	NA	NA	NA	1.61281e+06	1.61281e+06	1.61281e+06	1.61281e+06	NA	37.0596	NA	1.15858e+07	1.23518e+07	1.15858e+07	1.18357e+07
2021-02-23	C	1	NA	NA	NA	1.61281e+06	1.61281e+06	1.61281e+06	1.61281e+06	NA	NA	NA	1.15858e+07	1.15858e+07	1.15858e+07	1.15858e+07
2021-02-23	C	2	NA	NA	37.0282	1.61281e+06	1.61281e+06	1.83312e+06	1.68313e+06	NA	NA	NA	1.15858e+07	1.15858e+07	1.15858e+07	1.15858e+07
2021-02-23	C	3	NA	NA	NA	1.61281e+06	1.61281e+06	1.61281e+06	1.61281e+06	-	-	-	-	-	-	-
2021-02-24	A	1	NA	NA	NA	1.61281e+06	1.61281e+06	1.61281e+06	1.61281e+06	NA	NA	NA	1.15858e+07	1.15858e+07	1.15858e+07	1.15858e+07
2021-02-24	A	2	NA	NA	NA	1.61281e+06	1.61281e+06	1.61281e+06	1.61281e+06	NA	NA	NA	1.15858e+07	1.15858e+07	1.15858e+07	1.15858e+07
2021-02-24	A	3	NA	NA	NA	1.61281e+06	1.61281e+06	1.61281e+06	1.61281e+06	NA	NA	NA	1.15858e+07	1.15858e+07	1.15858e+07	1.15858e+07
2021-02-24	B	1	NA	NA	NA	1.61281e+06	1.61281e+06	1.61281e+06	1.61281e+06	37.0692	NA	NA	1.23518e+07	1.15858e+07	1.15858e+07	1.18357e+07
2021-02-24	B	2	NA	NA	NA	1.61281e+06	1.61281e+06	1.61281e+06	1.61281e+06	NA	NA	NA	1.15858e+07	1.15858e+07	1.15858e+07	1.15858e+07
2021-02-24	B	3	NA	NA	NA	1.61281e+06	1.61281e+06	1.61281e+06	1.61281e+06	NA	NA	NA	1.15858e+07	1.15858e+07	1.15858e+07	1.15858e+07
2021-02-24	C	1	NA	37.0926	35.5924	1.61281e+06	1.83312e+06	9.48916e+06	3.03855e+06	NA	NA	NA	1.15858e+07	1.15858e+07	1.15858e+07	1.15858e+07
2021-02-24	C	2	NA	NA	35.5775	1.61281e+06	1.61281e+06	9.5882e+06	2.92169e+06	NA	NA	NA	1.15858e+07	1.15858e+07	1.15858e+07	1.15858e+07
2021-02-24	C	3	NA	NA	NA	1.61281e+06	1.61281e+06	1.61281e+06	1.61281e+06	NA	NA	NA	1.15858e+07	1.15858e+07	1.15858e+07	1.15858e+07
2021-03-01	A	1	NA	NA	NA	1.61281e+06	1.61281e+06	1.61281e+06	1.61281e+06	NA	NA	NA	1.15858e+07	1.15858e+07	1.15858e+07	1.15858e+07
2021-03-01	A	2	NA	36.9905	36.8416	1.61281e+06	1.83312e+06	3.97308e+06	2.27318e+06	NA	NA	NA	1.15858e+07	1.15858e+07	1.15858e+07	1.15858e+07
2021-03-01	A	3	NA	NA	NA	1.61281e+06	1.61281e+06	1.61281e+06	1.61281e+06	36.8306	37.002	NA	2.75361e+07	1.23518e+07	1.15858e+07	1.5795e+07
2021-03-01	B	1	NA	NA	NA	1.61281e+06	1.61281e+06	1.61281e+06	1.61281e+06	NA	NA	NA	1.15858e+07	1.15858e+07	1.15858e+07	1.15858e+07
2021-03-01	B	2	NA	NA	NA	1.61281e+06	1.61281e+06	1.61281e+06	1.61281e+06	NA	NA	NA	1.15858e+07	1.15858e+07	1.15858e+07	1.15858e+07
2021-03-01	B	3	NA	NA	NA	1.61281e+06	1.61281e+06	1.61281e+06	1.61281e+06	NA	NA	NA	1.15858e+07	1.15858e+07	1.15858e+07	1.15858e+07
2021-03-01	C	1	NA	NA	NA	1.61281e+06	1.61281e+06	1.61281e+06	1.61281e+06	NA	NA	NA	1.15858e+07	1.15858e+07	1.15858e+07	1.15858e+07
2021-03-01	C	2	NA	NA	NA	1.61281e+06	1.61281e+06	1.61281e+06	1.61281e+06	NA	NA	NA	1.15858e+07	1.15858e+07	1.15858e+07	1.15858e+07
2021-03-01	C	3	NA	NA	NA	1.61281e+06	1.61281e+06	1.61281e+06	1.61281e+06	NA	NA	NA	1.15858e+07	1.15858e+07	1.15858e+07	1.15858e+07
2021-03-03	A	1	NA	NA	NA	1.61281e+06	1.61281e+06	1.61281e+06	1.61281e+06	NA	NA	NA	1.15858e+07	1.15858e+07	1.15858e+07	1.15858e+07
2021-03-03	A	2	NA	NA	36.2689	1.61281e+06	1.61281e+06	5.92225e+06	2.48819e+06	36.8779	NA	NA	2.67071e+07	1.15858e+07	1.15858e+07	1.53047e+07
2021-03-03	A	3	NA	NA	NA	1.61281e+06	1.61281e+06	1.61281e+06	1.61281e+06	NA	NA	NA	1.15858e+07	1.15858e+07	1.15858e+07	1.15858e+07
2021-03-03	B	1	NA	NA	NA	1.61281e+06	1.61281e+06	1.61281e+06	1.61281e+06	NA	35.8471	NA	1.15858e+07	5.20058e+07	1.15858e+07	1.91118e+07
2021-03-03	B	2	NA	NA	NA	1.61281e+06	1.61281e+06	1.61281e+06	1.61281e+06	35.7414	NA	NA	5.56816e+07	1.15858e+07	1.15858e+07	1.95518e+07
2021-03-03	B	3	NA	NA	36.9949	1.61281e+06	1.61281e+06	1.83312e+06	1.68313e+06	NA	37.0239	NA	1.15858e+07	1.23518e+07	1.15858e+07	1.18357e+07
2021-03-03	C	1	NA	NA	NA	1.61281e+06	1.61281e+06	1.61281e+06	1.61281e+06	NA	NA	NA	1.15858e+07	1.15858e+07	1.15858e+07	1.15858e+07
2021-03-03	C	2	NA	NA	NA	1.61281e+06	1.61281e+06	1.61281e+06	1.61281e+06	36.8561	NA	NA	2.70861e+07	1.15858e+07	1.15858e+07	1.53768e+07
2021-03-03	C	3	NA	NA	NA	1.61281e+06	1.61281e+06	1.61281e+06	1.61281e+06	NA	NA	NA	1.15858e+07	1.15858e+07	1.15858e+07	1.15858e+07
2021-03-08	A	1	NA	37.0003	NA	1.61281e+06	1.83312e+06	1.61281e+06	1.68313e+06	NA	NA	NA	1.15858e+07	1.15858e+07	1.15858e+07	1.15858e+07
2021-03-08	A	2	NA	NA	36.7777	1.61281e+06	1.61281e+06	4.15427e+06	2.21082e+06	36.8293	NA	36.6209	2.75608e+07	1.15858e+07	3.15357e+07	2.15943e+07
2021-03-08	A	3	NA	NA	NA	1.61281e+06	1.61281e+06	1.61281e+06	1.61281e+06	NA	NA	NA	1.15858e+07	1.15858e+07	1.15858e+07	1.15858e+07
2021-03-08	B	1	NA	NA	NA	1.61281e+06	1.61281e+06	1.61281e+06	1.61281e+06	NA	NA	NA	1.15858e+07	1.15858e+07	1.15858e+07	1.15858e+07
2021-03-08	B	2	NA	NA	NA	1.61281e+06	1.61281e+06	1.61281e+06	1.61281e+06	NA	NA	NA	1.15858e+07	1.15858e+07	1.15858e+07	1.15858e+07
2021-03-08	B	3	NA	NA	NA	1.61281e+06	1.61281e+06	1.61281e+06	1.61281e+06	37.0109	NA	NA	1.23518e+07	1.15858e+07	1.15858e+07	1.18357e+07
2021-03-08	C	1	NA	NA	NA	1.61281e+06	1.61281e+06	1.61281e+06	1.61281e+06	36.9273	NA	NA	2.58678e+07	1.15858e+07	1.15858e+07	1.51427e+07
2021-03-08	C	2	NA	NA	NA	1.61281e+06	1.61281e+06	1.61281e+06	1.61281e+06	NA	NA	NA	1.15858e+07	1.15858e+07	1.15858e+07	1.15858e+07
2021-03-08	C	3	NA	NA	NA	1.61281e+06	1.61281e+06	1.61281e+06	1.61281e+06	NA	NA	NA	1.15858e+07	1.15858e+07	1.15858e+07	1.15858e+07
2021-03-10	A	1	NA	NA	NA	1.61281e+06	1.61281e+06	1.61281e+06	1.61281e+06	NA	NA	NA	1.15858e+07	1.15858e+07	1.15858e+07	1.15858e+07
2021-03-10	A	2	NA	NA	NA	1.61281e+06	1.61281e+06	1.61281e+06	1.61281e+06	NA	36.3759	NA	1.15858e+07	3.69462e+07	1.15858e+07	1.70532e+07
2021-03-10	A	3	NA	NA	NA	1.61281e+06	1.61281e+06	1.61281e+06	1.61281e+06	NA	NA	36.3343	1.15858e+07	1.15858e+07	3.79546e+07	1.7207e+07
2021-03-10	B	1	37.0536	35.8845	NA	1.83312e+06	7.7412e+06	1.61281e+06	2.83919e+06	NA	NA	NA	1.15858e+07	1.15858e+07	1.15858e+07	1.15858e+07
2021-03-10	B	2	35.8929	NA	NA	7.69628e+06	1.61281e+06	1.61281e+06	2.71528e+06	NA	NA	NA	1.15858e+07	1.15858e+07	1.15858e+07	1.15858e+07
2021-03-10	B	3	34.5863	NA	NA	1.91303e+07	1.61281e+06	1.61281e+06	3.67815e+06	36.2052	NA	NA	4.12568e+07	1.15858e+07	1.15858e+07	1.76922e+07
2021-03-10	C	1	NA	NA	NA	1.61281e+06	1.61281e+06	1.61281e+06	1.61281e+06	NA	NA	NA	1.15858e+07	1.15858e+07	1.15858e+07	1.15858e+07
2021-03-10	C	2	NA	NA	NA	1.61281e+06	1.61281e+06	1.61281e+06	1.61281e+06	NA	NA	NA	1.15858e+07	1.15858e+07	1.15858e+07	1.15858e+07
2021-03-10	C	3	NA	NA	NA	1.61281e+06	1.61281e+06	1.61281e+06	1.61281e+06	NA	37.0257	NA	1.15858e+07	1.23518e+07	1.15858e+07	1.18357e+07
2021-03-15	A	1	NA	NA	NA	1.61281e+06	1.61281e+06	1.61281e+06	1.61281e+06	NA	NA	NA	1.15858e+07	1.15858e+07	1.15858e+07	1.15858e+07
2021-03-15	A	2	NA	NA	NA	1.61281e+06	1.61281e+06	1.61281e+06	1.61281e+06	NA	NA	NA	1.15858e+07	1.15858e+07	1.15858e+07	1.15858e+07
2021-03-15	A	3	NA	NA	NA	1.61281e+06	1.61281e+06	1.61281e+06	1.61281e+06	NA	NA	NA	1.15858e+07	1.15858e+07	1.15858e+07	1.15858e+07
2021-03-15	B	1	NA	NA	NA	1.61281e+06	1.61281e+06	1.61281e+06	1.61281e+06	NA	NA	NA	1.15858e+07	1.15858e+07	1.15858e+07	1.15858e+07
2021-03-15	B	2	NA	NA	NA	1.61281e+06	1.61281e+06	1.61281e+06	1.61281e+06	NA	NA	NA	1.15858e+07	1.15858e+07	1.15858e+07	1.15858e+07
2021-03-15	B	3	NA	NA	NA	1.61281e+06	1.61281e+06	1.61281e+06	1.61281e+06	NA	NA	NA	1.15858e+07	1.15858e+07	1.15858e+07	1.15858e+07
2021-03-15	C	1	NA	NA	NA	1.61281e+06	1.61281e+06	1.61281e+06	1.61281e+06	NA	NA	NA	1.15858e+07	1.15858e+07	1.15858e+07	1.15858e+07
2021-03-15	C	2	NA	NA	NA	1.61281e+06	1.61281e+06	1.61281e+06	1.61281e+06	NA	NA	NA	1.15858e+07	1.15858e+07	1.15858e+07	1.15858e+07
2021-03-15	C	3	NA	NA	NA	1.61281e+06	1.61281e+06	1.61281e+06	1.61281e+06	NA	NA	NA	1.15858e+07	1.15858e+07	1.15858e+07	1.15858e+07
2021-03-17	A	1	NA	NA	NA	1.61281e+06	1.61281e+06	1.61281e+06	1.61281e+06	NA	NA	NA	1.15858e+07	1.15858e+07	1.15858e+07	1.15858e+07
2021-03-17	A	2	NA	NA	NA	1.61281e+06	1.61281e+06	1.61281e+06	1.61281e+06	NA	NA	NA	1.15858e+07	1.15858e+07	1.15858e+07	1.15858e+07
2021-03-17	A	3	NA	NA	NA	1.61281e+06	1.61281e+06	1.61281e+06	1.61281e+06	NA	NA	NA	1.15858e+07	1.15858e+07	1.15858e+07	1.15858e+07
2021-03-17	B	1	NA	NA	NA	1.61281e+06	1.61281e+06	1.61281e+06	1.61281e+06	NA	NA	NA	1.15858e+07	1.15858e+07	1.15858e+07	1.15858e+07
2021-03-17	B	2	NA	NA	NA	1.61281e+06	1.61281e+06	1.61281e+06	1.61281e+06	NA	NA	NA	1.15858e+07	1.15858e+07	1.15858e+07	1.15858e+07
2021-03-17	B	3	NA	NA	NA	1.61281e+06	1.61281e+06	1.61281e+06	1.61281e+06	NA	NA	NA	1.15858e+07	1.15858e+07	1.15858e+07	1.15858e+07
2021-03-17	C	1	NA	NA	NA	1.61281e+06	1.61281e+06	1.61281e+06	1.61281e+06	NA	NA	NA	1.15858e+07	1.15858e+07	1.15858e+07	1.15858e+07
2021-03-17	C	2	NA	NA	NA	1.61281e+06	1.61281e+06	1.61281e+06	1.61281e+06	NA	NA	NA	1.15858e+07	1.15858e+07	1.15858e+07	1.15858e+07
2021-03-17	C	3	NA	NA	NA	1.61281e+06	1.61281e+06	1.61281e+06	1.61281e+06	NA	NA	NA	1.15858e+07	1.15858e+07	1.15858e+07	1.15858e+07
2021-03-22	A	1	NA	NA	NA	1.61281e+06	1.61281e+06	1.61281e+06	1.61281e+06	NA	NA	NA	1.15858e+07	1.15858e+07	1.15858e+07	1.15858e+07
2021-03-22	A	2	NA	NA	NA	1.61281e+06	1.61281e+06	1.61281e+06	1.61281e+06	NA	NA	NA	1.15858e+07	1.15858e+07	1.15858e+07	1.15858e+07
2021-03-22	A	3	NA	NA	NA	1.61281e+06	1.61281e+06	1.61281e+06	1.61281e+06	NA	NA	NA	1.15858e+07	1.15858e+07	1.15858e+07	1.15858e+07
2021-03-22	B	1	NA	NA	NA	1.61281e+06	1.61281e+06	1.61281e+06	1.61281e+06	NA	NA	NA	1.15858e+07	1.15858e+07	1.15858e+07	1.15858e+07
2021-03-22	B	2	NA	NA	NA	1.61281e+06	1.61281e+06	1.61281e+06	1.61281e+06	NA	NA	NA	1.15858e+07	1.15858e+07	1.15858e+07	1.15858e+07
2021-03-22	B	3	NA	36.99	NA	1.61281e+06	1.83312e+06	1.61281e+06	1.68313e+06	NA	NA	NA	1.15858e+07	1.15858e+07	1.15858e+07	1.15858e+07
2021-03-22	C	1	NA	NA	NA	1.61281e+06	1.61281e+06	1.61281e+06	1.61281e+06	NA	NA	NA	1.15858e+07	1.15858e+07	1.15858e+07	1.15858e+07
2021-03-22	C	2	NA	NA	NA	1.61281e+06	1.61281e+06	1.61281e+06	1.61281e+06	NA	NA	NA	1.15858e+07	1.15858e+07	1.15858e+07	1.15858e+07
2021-03-22	C	3	NA	NA	NA	1.61281e+06	1.61281e+06	1.61281e+06	1.61281e+06	NA	NA	NA	1.15858e+07	1.15858e+07	1.15858e+07	1.15858e+07
2021-03-24	A	1	NA	NA	NA	1.61281e+06	1.61281e+06	1.61281e+06	1.61281e+06	-	-	-	-	-	-	-
2021-03-24	A	2	36.9976	NA	NA	1.83312e+06	1.61281e+06	1.61281e+06	1.68313e+06	-	-	-	-	-	-	-
2021-03-24	A	3	NA	NA	NA	1.61281e+06	1.61281e+06	1.61281e+06	1.61281e+06	-	-	-	-	-	-	-
2021-03-24	B	1	NA	NA	NA	1.61281e+06	1.61281e+06	1.61281e+06	1.61281e+06	-	-	-	-	-	-	-
2021-03-24	B	2	NA	NA	NA	1.61281e+06	1.61281e+06	1.61281e+06	1.61281e+06	-	-	-	-	-	-	-
2021-03-24	B	3	NA	NA	NA	1.61281e+06	1.61281e+06	1.61281e+06	1.61281e+06	-	-	-	-	-	-	-
2021-03-24	C	1	NA	NA	NA	1.61281e+06	1.61281e+06	1.61281e+06	1.61281e+06	-	-	-	-	-	-	-
2021-03-24	C	2	NA	NA	NA	1.61281e+06	1.61281e+06	1.61281e+06	1.61281e+06	-	-	-	-	-	-	-
2021-03-24	C	3	NA	NA	NA	1.61281e+06	1.61281e+06	1.61281e+06	1.61281e+06	-	-	-	-	-	-	-
2021-03-29	A	1	NA	NA	NA	1.61281e+06	1.61281e+06	1.61281e+06	1.61281e+06	NA	NA	NA	1.15858e+07	1.15858e+07	1.15858e+07	1.15858e+07
2021-03-29	A	2	NA	NA	NA	1.61281e+06	1.61281e+06	1.61281e+06	1.61281e+06	NA	NA	NA	1.15858e+07	1.15858e+07	1.15858e+07	1.15858e+07
2021-03-29	A	3	NA	NA	NA	1.61281e+06	1.61281e+06	1.61281e+06	1.61281e+06	NA	NA	NA	1.15858e+07	1.15858e+07	1.15858e+07	1.15858e+07
2021-03-29	A	4	NA	NA	NA	1.61281e+06	1.61281e+06	1.61281e+06	1.61281e+06	NA	NA	NA	1.15858e+07	1.15858e+07	1.15858e+07	1.15858e+07
2021-03-29	A	5	NA	NA	NA	1.61281e+06	1.61281e+06	1.61281e+06	1.61281e+06	NA	NA	NA	1.15858e+07	1.15858e+07	1.15858e+07	1.15858e+07
2021-03-29	A	6	NA	NA	NA	1.61281e+06	1.61281e+06	1.61281e+06	1.61281e+06	NA	NA	NA	1.15858e+07	1.15858e+07	1.15858e+07	1.15858e+07
2021-03-29	B	1	NA	NA	36.986	1.61281e+06	1.61281e+06	1.83312e+06	1.68313e+06	NA	NA	36.7383	1.15858e+07	1.15858e+07	2.92301e+07	1.57722e+07
2021-03-29	B	2	NA	NA	NA	1.61281e+06	1.61281e+06	1.61281e+06	1.61281e+06	NA	NA	36.6026	1.15858e+07	1.15858e+07	3.19105e+07	1.62403e+07
2021-03-29	B	3	NA	NA	NA	1.61281e+06	1.61281e+06	1.61281e+06	1.61281e+06	NA	NA	NA	1.15858e+07	1.15858e+07	1.15858e+07	1.15858e+07
2021-03-29	B	4	NA	NA	37.0461	1.61281e+06	1.61281e+06	1.83312e+06	1.68313e+06	NA	NA	NA	1.15858e+07	1.15858e+07	1.15858e+07	1.15858e+07
2021-03-29	B	5	NA	NA	NA	1.61281e+06	1.61281e+06	1.61281e+06	1.61281e+06	NA	NA	NA	1.15858e+07	1.15858e+07	1.15858e+07	1.15858e+07
2021-03-29	B	6	NA	NA	NA	1.61281e+06	1.61281e+06	1.61281e+06	1.61281e+06	36.9199	NA	NA	2.59921e+07	1.15858e+07	1.15858e+07	1.51669e+07
2021-03-29	C	1	NA	35.9617	NA	1.61281e+06	7.33589e+06	1.61281e+06	2.67222e+06	NA	NA	NA	1.15858e+07	1.15858e+07	1.15858e+07	1.15858e+07
2021-03-29	C	2	35.2508	NA	NA	1.20398e+07	1.61281e+06	1.61281e+06	3.15206e+06	NA	NA	NA	1.15858e+07	1.15858e+07	1.15858e+07	1.15858e+07
2021-03-29	C	3	NA	NA	NA	1.61281e+06	1.61281e+06	1.61281e+06	1.61281e+06	NA	NA	NA	1.15858e+07	1.15858e+07	1.15858e+07	1.15858e+07
2021-03-29	C	4	NA	NA	NA	1.61281e+06	1.61281e+06	1.61281e+06	1.61281e+06	NA	NA	NA	1.15858e+07	1.15858e+07	1.15858e+07	1.15858e+07
2021-03-29	C	5	NA	NA	35.933	1.61281e+06	1.61281e+06	7.48408e+06	2.6901e+06	37.0338	NA	NA	1.23518e+07	1.15858e+07	1.15858e+07	1.18357e+07
2021-03-29	C	6	NA	NA	NA	1.61281e+06	1.61281e+06	1.61281e+06	1.61281e+06	-	-	-	-	-	-	-
2021-03-31	A	1	NA	NA	36.9857	1.61281e+06	1.61281e+06	1.83312e+06	1.68313e+06	36.2048	NA	NA	4.12668e+07	1.15858e+07	1.15858e+07	1.76936e+07
2021-03-31	A	2	NA	NA	NA	1.61281e+06	1.61281e+06	1.61281e+06	1.61281e+06	NA	NA	NA	1.15858e+07	1.15858e+07	1.15858e+07	1.15858e+07
2021-03-31	A	3	NA	NA	36.199	1.61281e+06	1.61281e+06	6.21783e+06	2.52892e+06	NA	36.5338	NA	1.15858e+07	3.33618e+07	1.15858e+07	1.64829e+07
2021-03-31	A	4	NA	NA	NA	1.61281e+06	1.61281e+06	1.61281e+06	1.61281e+06	NA	NA	NA	1.15858e+07	1.15858e+07	1.15858e+07	1.15858e+07
2021-03-31	A	5	NA	NA	36.9689	1.61281e+06	1.61281e+06	1.83312e+06	1.68313e+06	NA	NA	NA	1.15858e+07	1.15858e+07	1.15858e+07	1.15858e+07
2021-03-31	A	6	NA	NA	NA	1.61281e+06	1.61281e+06	1.61281e+06	1.61281e+06	NA	NA	NA	1.15858e+07	1.15858e+07	1.15858e+07	1.15858e+07
2021-03-31	B	1	NA	NA	NA	1.61281e+06	1.61281e+06	1.61281e+06	1.61281e+06	NA	NA	NA	1.15858e+07	1.15858e+07	1.15858e+07	1.15858e+07
2021-03-31	B	2	NA	NA	NA	1.61281e+06	1.61281e+06	1.61281e+06	1.61281e+06	NA	NA	37.0806	1.15858e+07	1.15858e+07	1.23518e+07	1.18357e+07
2021-03-31	B	3	NA	NA	NA	1.61281e+06	1.61281e+06	1.61281e+06	1.61281e+06	NA	NA	NA	1.15858e+07	1.15858e+07	1.15858e+07	1.15858e+07
2021-03-31	B	4	NA	NA	NA	1.61281e+06	1.61281e+06	1.61281e+06	1.61281e+06	NA	NA	NA	1.15858e+07	1.15858e+07	1.15858e+07	1.15858e+07
2021-03-31	B	5	NA	NA	NA	1.61281e+06	1.61281e+06	1.61281e+06	1.61281e+06	NA	NA	NA	1.15858e+07	1.15858e+07	1.15858e+07	1.15858e+07
2021-03-31	B	6	NA	NA	NA	1.61281e+06	1.61281e+06	1.61281e+06	1.61281e+06	NA	NA	NA	1.15858e+07	1.15858e+07	1.15858e+07	1.15858e+07
2021-03-31	C	1	35.1873	NA	NA	1.25841e+07	1.61281e+06	1.61281e+06	3.19886e+06	NA	36.1595	NA	1.15858e+07	4.24943e+07	1.15858e+07	1.78673e+07
2021-03-31	C	2	NA	36.9887	NA	1.61281e+06	1.83312e+06	1.61281e+06	1.68313e+06	NA	NA	NA	1.15858e+07	1.15858e+07	1.15858e+07	1.15858e+07
2021-03-31	C	3	NA	NA	NA	1.61281e+06	1.61281e+06	1.61281e+06	1.61281e+06	NA	NA	NA	1.15858e+07	1.15858e+07	1.15858e+07	1.15858e+07
2021-03-31	C	4	NA	NA	NA	1.61281e+06	1.61281e+06	1.61281e+06	1.61281e+06	NA	NA	NA	1.15858e+07	1.15858e+07	1.15858e+07	1.15858e+07
2021-03-31	C	5	NA	NA	NA	1.61281e+06	1.61281e+06	1.61281e+06	1.61281e+06	NA	NA	NA	1.15858e+07	1.15858e+07	1.15858e+07	1.15858e+07
2021-03-31	C	6	NA	36.8032	NA	1.61281e+06	4.08097e+06	1.61281e+06	2.19774e+06	NA	NA	NA	1.15858e+07	1.15858e+07	1.15858e+07	1.15858e+07
2021-04-05	A	1	NA	NA	NA	1.61281e+06	1.61281e+06	1.61281e+06	1.61281e+06	NA	NA	NA	1.15858e+07	1.15858e+07	1.15858e+07	1.15858e+07
2021-04-05	A	2	36.3688	36.0709	36.1606	5.52396e+06	6.79834e+06	6.38628e+06	6.21299e+06	NA	NA	NA	1.15858e+07	1.15858e+07	1.15858e+07	1.15858e+07
2021-04-05	A	3	NA	NA	NA	1.61281e+06	1.61281e+06	1.61281e+06	1.61281e+06	NA	37.0864	NA	1.15858e+07	1.23518e+07	1.15858e+07	1.18357e+07
2021-04-05	A	4	NA	NA	NA	1.61281e+06	1.61281e+06	1.61281e+06	1.61281e+06	NA	36.948	NA	1.15858e+07	2.55247e+07	1.15858e+07	1.50754e+07
2021-04-05	A	5	NA	NA	NA	1.61281e+06	1.61281e+06	1.61281e+06	1.61281e+06	NA	NA	NA	1.15858e+07	1.15858e+07	1.15858e+07	1.15858e+07
2021-04-05	A	6	NA	NA	NA	1.61281e+06	1.61281e+06	1.61281e+06	1.61281e+06	NA	35.9227	NA	1.15858e+07	4.95239e+07	1.15858e+07	1.88028e+07
2021-04-05	B	1	NA	NA	NA	1.61281e+06	1.61281e+06	1.61281e+06	1.61281e+06	NA	NA	NA	1.15858e+07	1.15858e+07	1.15858e+07	1.15858e+07
2021-04-05	B	2	NA	NA	NA	1.61281e+06	1.61281e+06	1.61281e+06	1.61281e+06	NA	NA	NA	1.15858e+07	1.15858e+07	1.15858e+07	1.15858e+07
2021-04-05	B	3	NA	NA	NA	1.61281e+06	1.61281e+06	1.61281e+06	1.61281e+06	NA	NA	NA	1.15858e+07	1.15858e+07	1.15858e+07	1.15858e+07
2021-04-05	B	4	NA	NA	NA	1.61281e+06	1.61281e+06	1.61281e+06	1.61281e+06	NA	NA	NA	1.15858e+07	1.15858e+07	1.15858e+07	1.15858e+07
2021-04-05	B	5	NA	NA	NA	1.61281e+06	1.61281e+06	1.61281e+06	1.61281e+06	NA	NA	NA	1.15858e+07	1.15858e+07	1.15858e+07	1.15858e+07
2021-04-05	B	6	36.1296	NA	NA	6.52598e+06	1.61281e+06	1.61281e+06	2.57002e+06	NA	NA	NA	1.15858e+07	1.15858e+07	1.15858e+07	1.15858e+07
2021-04-05	C	1	NA	NA	NA	1.61281e+06	1.61281e+06	1.61281e+06	1.61281e+06	NA	NA	NA	1.15858e+07	1.15858e+07	1.15858e+07	1.15858e+07
2021-04-05	C	2	NA	NA	37.044	1.61281e+06	1.61281e+06	1.83312e+06	1.68313e+06	NA	NA	NA	1.15858e+07	1.15858e+07	1.15858e+07	1.15858e+07
2021-04-05	C	3	36.1743	NA	NA	6.32574e+06	1.61281e+06	1.61281e+06	2.54346e+06	NA	35.6616	NA	1.15858e+07	5.863e+07	1.15858e+07	1.9891e+07
2021-04-05	C	4	NA	NA	NA	1.61281e+06	1.61281e+06	1.61281e+06	1.61281e+06	NA	NA	NA	1.15858e+07	1.15858e+07	1.15858e+07	1.15858e+07
2021-04-05	C	5	NA	NA	NA	1.61281e+06	1.61281e+06	1.61281e+06	1.61281e+06	NA	NA	NA	1.15858e+07	1.15858e+07	1.15858e+07	1.15858e+07
2021-04-05	C	6	NA	NA	NA	1.61281e+06	1.61281e+06	1.61281e+06	1.61281e+06	NA	NA	35.9171	1.15858e+07	1.15858e+07	4.97034e+07	1.88254e+07
2021-04-07	A	1	NA	NA	NA	1.61281e+06	1.61281e+06	1.61281e+06	1.61281e+06	NA	NA	NA	1.15858e+07	1.15858e+07	1.15858e+07	1.15858e+07
2021-04-07	A	2	NA	NA	NA	1.61281e+06	1.61281e+06	1.61281e+06	1.61281e+06	NA	NA	NA	1.15858e+07	1.15858e+07	1.15858e+07	1.15858e+07
2021-04-07	A	3	NA	NA	NA	1.61281e+06	1.61281e+06	1.61281e+06	1.61281e+06	NA	NA	NA	1.15858e+07	1.15858e+07	1.15858e+07	1.15858e+07
2021-04-07	A	4	NA	NA	NA	1.61281e+06	1.61281e+06	1.61281e+06	1.61281e+06	NA	NA	NA	1.15858e+07	1.15858e+07	1.15858e+07	1.15858e+07
2021-04-07	A	5	NA	NA	NA	1.61281e+06	1.61281e+06	1.61281e+06	1.61281e+06	NA	NA	NA	1.15858e+07	1.15858e+07	1.15858e+07	1.15858e+07
2021-04-07	A	6	NA	NA	NA	1.61281e+06	1.61281e+06	1.61281e+06	1.61281e+06	NA	NA	NA	1.15858e+07	1.15858e+07	1.15858e+07	1.15858e+07
2021-04-07	B	1	NA	NA	NA	1.61281e+06	1.61281e+06	1.61281e+06	1.61281e+06	NA	NA	NA	1.15858e+07	1.15858e+07	1.15858e+07	1.15858e+07
2021-04-07	B	2	NA	NA	NA	1.61281e+06	1.61281e+06	1.61281e+06	1.61281e+06	NA	NA	NA	1.15858e+07	1.15858e+07	1.15858e+07	1.15858e+07
2021-04-07	B	3	NA	NA	NA	1.61281e+06	1.61281e+06	1.61281e+06	1.61281e+06	NA	36.3601	NA	1.15858e+07	3.73252e+07	1.15858e+07	1.71113e+07
2021-04-07	B	4	NA	NA	NA	1.61281e+06	1.61281e+06	1.61281e+06	1.61281e+06	36.3758	NA	NA	3.69496e+07	1.15858e+07	1.15858e+07	1.70537e+07
2021-04-07	B	5	NA	NA	35.752	1.61281e+06	1.61281e+06	8.48989e+06	2.80558e+06	36.5045	36.3382	NA	3.39987e+07	3.78577e+07	1.15858e+07	2.46139e+07
2021-04-07	B	6	NA	NA	NA	1.61281e+06	1.61281e+06	1.61281e+06	1.61281e+06	NA	NA	NA	1.15858e+07	1.15858e+07	1.15858e+07	1.15858e+07
2021-04-07	C	1	NA	NA	NA	1.61281e+06	1.61281e+06	1.61281e+06	1.61281e+06	NA	NA	NA	1.15858e+07	1.15858e+07	1.15858e+07	1.15858e+07
2021-04-07	C	2	NA	NA	NA	1.61281e+06	1.61281e+06	1.61281e+06	1.61281e+06	NA	NA	36.0813	1.15858e+07	1.15858e+07	44698264	1.81711e+07
2021-04-07	C	3	NA	NA	NA	1.61281e+06	1.61281e+06	1.61281e+06	1.61281e+06	NA	37.0356	35.7751	1.15858e+07	1.23518e+07	5.44834e+07	1.98293e+07
2021-04-07	C	4	NA	NA	34.7632	1.61281e+06	1.61281e+06	1.69115e+07	3.53006e+06	NA	36.2191	NA	1.15858e+07	4.08892e+07	1.15858e+07	1.76395e+07
2021-04-07	C	5	37.0819	36.6557	NA	1.83312e+06	4.52289e+06	1.61281e+06	2.37354e+06	36.3044	35.2728	NA	3.86939e+07	7.53838e+07	1.15858e+07	3.23307e+07
2021-04-07	C	6	34.7994	NA	NA	1.64905e+07	1.61281e+06	1.61281e+06	3.50052e+06	NA	36.0006	NA	1.15858e+07	4.70922e+07	1.15858e+07	1.84898e+07
2021-04-12	A	1	NA	NA	NA	1.61281e+06	1.61281e+06	1.61281e+06	1.61281e+06	NA	NA	NA	1.15858e+07	1.15858e+07	1.15858e+07	1.15858e+07
2021-04-12	A	2	NA	NA	NA	1.61281e+06	1.61281e+06	1.61281e+06	1.61281e+06	NA	NA	NA	1.15858e+07	1.15858e+07	1.15858e+07	1.15858e+07
2021-04-12	A	3	NA	NA	NA	1.61281e+06	1.61281e+06	1.61281e+06	1.61281e+06	NA	NA	NA	1.15858e+07	1.15858e+07	1.15858e+07	1.15858e+07
2021-04-12	A	4	NA	NA	NA	1.61281e+06	1.61281e+06	1.61281e+06	1.61281e+06	NA	NA	NA	1.15858e+07	1.15858e+07	1.15858e+07	1.15858e+07
2021-04-12	A	5	NA	NA	NA	1.61281e+06	1.61281e+06	1.61281e+06	1.61281e+06	NA	NA	NA	1.15858e+07	1.15858e+07	1.15858e+07	1.15858e+07
2021-04-12	A	6	NA	NA	NA	1.61281e+06	1.61281e+06	1.61281e+06	1.61281e+06	NA	NA	NA	1.15858e+07	1.15858e+07	1.15858e+07	1.15858e+07
2021-04-12	B	1	NA	NA	36.9753	1.61281e+06	1.61281e+06	1.83312e+06	1.68313e+06	NA	37.0497	NA	1.15858e+07	1.23518e+07	1.15858e+07	1.18357e+07
2021-04-12	B	2	NA	NA	NA	1.61281e+06	1.61281e+06	1.61281e+06	1.61281e+06	NA	NA	NA	1.15858e+07	1.15858e+07	1.15858e+07	1.15858e+07
2021-04-12	B	3	NA	NA	NA	1.61281e+06	1.61281e+06	1.61281e+06	1.61281e+06	NA	NA	NA	1.15858e+07	1.15858e+07	1.15858e+07	1.15858e+07
2021-04-12	B	4	NA	NA	NA	1.61281e+06	1.61281e+06	1.61281e+06	1.61281e+06	NA	NA	NA	1.15858e+07	1.15858e+07	1.15858e+07	1.15858e+07
2021-04-12	B	5	NA	NA	NA	1.61281e+06	1.61281e+06	1.61281e+06	1.61281e+06	NA	NA	NA	1.15858e+07	1.15858e+07	1.15858e+07	1.15858e+07
2021-04-12	B	6	NA	NA	NA	1.61281e+06	1.61281e+06	1.61281e+06	1.61281e+06	NA	NA	NA	1.15858e+07	1.15858e+07	1.15858e+07	1.15858e+07
2021-04-12	C	1	NA	NA	NA	1.61281e+06	1.61281e+06	1.61281e+06	1.61281e+06	NA	NA	NA	1.15858e+07	1.15858e+07	1.15858e+07	1.15858e+07
2021-04-12	C	2	NA	NA	NA	1.61281e+06	1.61281e+06	1.61281e+06	1.61281e+06	NA	NA	NA	1.15858e+07	1.15858e+07	1.15858e+07	1.15858e+07
2021-04-12	C	3	NA	NA	NA	1.61281e+06	1.61281e+06	1.61281e+06	1.61281e+06	NA	NA	NA	1.15858e+07	1.15858e+07	1.15858e+07	1.15858e+07
2021-04-12	C	4	NA	NA	NA	1.61281e+06	1.61281e+06	1.61281e+06	1.61281e+06	NA	NA	NA	1.15858e+07	1.15858e+07	1.15858e+07	1.15858e+07
2021-04-12	C	5	NA	NA	NA	1.61281e+06	1.61281e+06	1.61281e+06	1.61281e+06	NA	NA	NA	1.15858e+07	1.15858e+07	1.15858e+07	1.15858e+07
2021-04-12	C	6	NA	NA	NA	1.61281e+06	1.61281e+06	1.61281e+06	1.61281e+06	NA	NA	NA	1.15858e+07	1.15858e+07	1.15858e+07	1.15858e+07
2021-04-14	A	1	NA	NA	NA	1.61281e+06	1.61281e+06	1.61281e+06	1.61281e+06	NA	NA	NA	1.15858e+07	1.15858e+07	1.15858e+07	1.15858e+07
2021-04-14	A	2	34.5992	NA	NA	1.89587e+07	1.61281e+06	1.61281e+06	3.66711e+06	NA	NA	NA	1.15858e+07	1.15858e+07	1.15858e+07	1.15858e+07
2021-04-14	A	3	NA	NA	NA	1.61281e+06	1.61281e+06	1.61281e+06	1.61281e+06	NA	NA	NA	1.15858e+07	1.15858e+07	1.15858e+07	1.15858e+07
2021-04-14	A	4	34.5749	34.5658	37.1104	1.92836e+07	1.94056e+07	1.83312e+06	8.81932e+06	NA	NA	NA	1.15858e+07	1.15858e+07	1.15858e+07	1.15858e+07
2021-04-14	A	5	NA	NA	NA	1.61281e+06	1.61281e+06	1.61281e+06	1.61281e+06	NA	NA	NA	1.15858e+07	1.15858e+07	1.15858e+07	1.15858e+07
2021-04-14	A	6	NA	NA	NA	1.61281e+06	1.61281e+06	1.61281e+06	1.61281e+06	NA	NA	NA	1.15858e+07	1.15858e+07	1.15858e+07	1.15858e+07
2021-04-14	B	1	NA	NA	NA	1.61281e+06	1.61281e+06	1.61281e+06	1.61281e+06	NA	NA	NA	1.15858e+07	1.15858e+07	1.15858e+07	1.15858e+07
2021-04-14	B	2	NA	NA	NA	1.61281e+06	1.61281e+06	1.61281e+06	1.61281e+06	NA	35.9315	NA	1.15858e+07	4.92426e+07	1.15858e+07	1.87671e+07
2021-04-14	B	3	NA	NA	NA	1.61281e+06	1.61281e+06	1.61281e+06	1.61281e+06	NA	NA	NA	1.15858e+07	1.15858e+07	1.15858e+07	1.15858e+07
2021-04-14	B	4	33.6422	NA	NA	3.69378e+07	1.61281e+06	1.61281e+06	4.58014e+06	NA	NA	NA	1.15858e+07	1.15858e+07	1.15858e+07	1.15858e+07
2021-04-14	B	5	34.6862	NA	NA	1.78438e+07	1.61281e+06	1.61281e+06	3.59378e+06	NA	37.0562	NA	1.15858e+07	1.23518e+07	1.15858e+07	1.18357e+07
2021-04-14	B	6	NA	NA	NA	1.61281e+06	1.61281e+06	1.61281e+06	1.61281e+06	NA	NA	NA	1.15858e+07	1.15858e+07	1.15858e+07	1.15858e+07
2021-04-14	C	1	NA	NA	NA	1.61281e+06	1.61281e+06	1.61281e+06	1.61281e+06	NA	NA	NA	1.15858e+07	1.15858e+07	1.15858e+07	1.15858e+07
2021-04-14	C	2	NA	NA	NA	1.61281e+06	1.61281e+06	1.61281e+06	1.61281e+06	NA	NA	NA	1.15858e+07	1.15858e+07	1.15858e+07	1.15858e+07
2021-04-14	C	3	NA	NA	NA	1.61281e+06	1.61281e+06	1.61281e+06	1.61281e+06	NA	NA	NA	1.15858e+07	1.15858e+07	1.15858e+07	1.15858e+07
2021-04-14	C	4	NA	NA	34.3968	1.61281e+06	1.61281e+06	2.18314e+07	3.8437e+06	NA	NA	NA	1.15858e+07	1.15858e+07	1.15858e+07	1.15858e+07
2021-04-14	C	5	33.7852	34.5501	34.4526	3.34326e+07	1.96198e+07	2.09985e+07	2.39709e+07	NA	NA	NA	1.15858e+07	1.15858e+07	1.15858e+07	1.15858e+07
2021-04-14	C	6	NA	NA	NA	1.61281e+06	1.61281e+06	1.61281e+06	1.61281e+06	NA	NA	NA	1.15858e+07	1.15858e+07	1.15858e+07	1.15858e+07
2021-04-19	A	1	NA	NA	NA	1.61281e+06	1.61281e+06	1.61281e+06	1.61281e+06	NA	NA	NA	1.15858e+07	1.15858e+07	1.15858e+07	1.15858e+07
2021-04-19	A	2	NA	NA	NA	1.61281e+06	1.61281e+06	1.61281e+06	1.61281e+06	NA	NA	NA	1.15858e+07	1.15858e+07	1.15858e+07	1.15858e+07
2021-04-19	A	3	NA	NA	NA	1.61281e+06	1.61281e+06	1.61281e+06	1.61281e+06	NA	NA	NA	1.15858e+07	1.15858e+07	1.15858e+07	1.15858e+07
2021-04-19	A	4	NA	36.9899	NA	1.61281e+06	1.83312e+06	1.61281e+06	1.68313e+06	NA	NA	NA	1.15858e+07	1.15858e+07	1.15858e+07	1.15858e+07
2021-04-19	A	5	NA	NA	NA	1.61281e+06	1.61281e+06	1.61281e+06	1.61281e+06	NA	NA	NA	1.15858e+07	1.15858e+07	1.15858e+07	1.15858e+07
2021-04-19	A	6	NA	NA	NA	1.61281e+06	1.61281e+06	1.61281e+06	1.61281e+06	NA	NA	NA	1.15858e+07	1.15858e+07	1.15858e+07	1.15858e+07
2021-04-19	B	1	NA	NA	NA	1.61281e+06	1.61281e+06	1.61281e+06	1.61281e+06	NA	NA	NA	1.15858e+07	1.15858e+07	1.15858e+07	1.15858e+07
2021-04-19	B	2	NA	NA	NA	1.61281e+06	1.61281e+06	1.61281e+06	1.61281e+06	NA	NA	NA	1.15858e+07	1.15858e+07	1.15858e+07	1.15858e+07
2021-04-19	B	3	NA	NA	NA	1.61281e+06	1.61281e+06	1.61281e+06	1.61281e+06	NA	NA	NA	1.15858e+07	1.15858e+07	1.15858e+07	1.15858e+07
2021-04-19	B	4	NA	NA	NA	1.61281e+06	1.61281e+06	1.61281e+06	1.61281e+06	NA	NA	NA	1.15858e+07	1.15858e+07	1.15858e+07	1.15858e+07
2021-04-19	B	5	NA	NA	NA	1.61281e+06	1.61281e+06	1.61281e+06	1.61281e+06	NA	37.0305	NA	1.15858e+07	1.23518e+07	1.15858e+07	1.18357e+07
2021-04-19	B	6	NA	NA	NA	1.61281e+06	1.61281e+06	1.61281e+06	1.61281e+06	NA	NA	NA	1.15858e+07	1.15858e+07	1.15858e+07	1.15858e+07
2021-04-19	C	1	NA	NA	NA	1.61281e+06	1.61281e+06	1.61281e+06	1.61281e+06	NA	NA	NA	1.15858e+07	1.15858e+07	1.15858e+07	1.15858e+07
2021-04-19	C	2	NA	NA	NA	1.61281e+06	1.61281e+06	1.61281e+06	1.61281e+06	NA	NA	NA	1.15858e+07	1.15858e+07	1.15858e+07	1.15858e+07
2021-04-19	C	3	NA	NA	NA	1.61281e+06	1.61281e+06	1.61281e+06	1.61281e+06	NA	NA	NA	1.15858e+07	1.15858e+07	1.15858e+07	1.15858e+07
2021-04-19	C	4	NA	NA	NA	1.61281e+06	1.61281e+06	1.61281e+06	1.61281e+06	NA	NA	NA	1.15858e+07	1.15858e+07	1.15858e+07	1.15858e+07
2021-04-19	C	5	NA	NA	NA	1.61281e+06	1.61281e+06	1.61281e+06	1.61281e+06	NA	NA	NA	1.15858e+07	1.15858e+07	1.15858e+07	1.15858e+07
2021-04-19	C	6	NA	NA	NA	1.61281e+06	1.61281e+06	1.61281e+06	1.61281e+06	NA	NA	NA	1.15858e+07	1.15858e+07	1.15858e+07	1.15858e+07
2021-04-21	A	1	NA	NA	NA	1.61281e+06	1.61281e+06	1.61281e+06	1.61281e+06	NA	NA	NA	1.15858e+07	1.15858e+07	1.15858e+07	1.15858e+07
2021-04-21	A	2	NA	NA	NA	1.61281e+06	1.61281e+06	1.61281e+06	1.61281e+06	35.9157	NA	NA	4.97474e+07	1.15858e+07	1.15858e+07	1.8831e+07
2021-04-21	A	3	NA	NA	NA	1.61281e+06	1.61281e+06	1.61281e+06	1.61281e+06	NA	NA	36.0099	1.15858e+07	1.15858e+07	4.68097e+07	1.84528e+07
2021-04-21	A	4	NA	NA	NA	1.61281e+06	1.61281e+06	1.61281e+06	1.61281e+06	NA	NA	NA	1.15858e+07	1.15858e+07	1.15858e+07	1.15858e+07
2021-04-21	A	5	NA	NA	NA	1.61281e+06	1.61281e+06	1.61281e+06	1.61281e+06	NA	NA	NA	1.15858e+07	1.15858e+07	1.15858e+07	1.15858e+07
2021-04-21	A	6	NA	NA	NA	1.61281e+06	1.61281e+06	1.61281e+06	1.61281e+06	NA	NA	NA	1.15858e+07	1.15858e+07	1.15858e+07	1.15858e+07
2021-04-21	B	1	NA	NA	NA	1.61281e+06	1.61281e+06	1.61281e+06	1.61281e+06	NA	NA	NA	1.15858e+07	1.15858e+07	1.15858e+07	1.15858e+07
2021-04-21	B	2	NA	NA	NA	1.61281e+06	1.61281e+06	1.61281e+06	1.61281e+06	32.8123	31.7681	31.2278	3.69915e+08	726548422	1030257122	6.51785e+08
2021-04-21	B	3	NA	NA	NA	1.61281e+06	1.61281e+06	1.61281e+06	1.61281e+06	32.2773	33.8994	34.2255	5.22758e+08	1.83173e+08	1.48364e+08	2.42195e+08
2021-04-21	B	4	36.8591	NA	NA	3.92508e+06	1.61281e+06	1.61281e+06	2.16939e+06	NA	NA	NA	1.15858e+07	1.15858e+07	1.15858e+07	1.15858e+07
2021-04-21	B	5	NA	NA	NA	1.61281e+06	1.61281e+06	1.61281e+06	1.61281e+06	NA	NA	NA	1.15858e+07	1.15858e+07	1.15858e+07	1.15858e+07
2021-04-21	B	6	NA	NA	NA	1.61281e+06	1.61281e+06	1.61281e+06	1.61281e+06	NA	NA	NA	1.15858e+07	1.15858e+07	1.15858e+07	1.15858e+07
2021-04-21	C	1	NA	33.0618	37.0076	1.61281e+06	5.53514e+07	1.83312e+06	5.46975e+06	36.8408	37.0805	NA	2.73564e+07	1.23518e+07	1.15858e+07	1.57606e+07
2021-04-21	C	2	NA	NA	NA	1.61281e+06	1.61281e+06	1.61281e+06	1.61281e+06	35.1846	35.7889	NA	7.98064e+07	5.39974e+07	1.15858e+07	3.68224e+07
2021-04-21	C	3	NA	NA	NA	1.61281e+06	1.61281e+06	1.61281e+06	1.61281e+06	NA	NA	NA	1.15858e+07	1.15858e+07	1.15858e+07	1.15858e+07
2021-04-21	C	4	36.7193	NA	NA	4.32665e+06	1.61281e+06	1.61281e+06	2.24098e+06	NA	36.0934	NA	1.15858e+07	4.4351e+07	1.15858e+07	1.81239e+07
2021-04-21	C	5	36.679	NA	NA	4.45009e+06	1.61281e+06	1.61281e+06	2.2621e+06	NA	NA	NA	1.15858e+07	1.15858e+07	1.15858e+07	1.15858e+07
2021-04-21	C	6	NA	NA	NA	1.61281e+06	1.61281e+06	1.61281e+06	1.61281e+06	NA	NA	NA	1.15858e+07	1.15858e+07	1.15858e+07	1.15858e+07
2021-04-26	A	1	NA	NA	NA	1.61281e+06	1.61281e+06	1.61281e+06	1.61281e+06	NA	NA	NA	1.15858e+07	1.15858e+07	1.15858e+07	1.15858e+07
2021-04-26	A	2	NA	NA	NA	1.61281e+06	1.61281e+06	1.61281e+06	1.61281e+06	NA	NA	NA	1.15858e+07	1.15858e+07	1.15858e+07	1.15858e+07
2021-04-26	A	3	36.8214	NA	NA	4.02945e+06	1.61281e+06	1.61281e+06	2.18845e+06	NA	NA	NA	1.15858e+07	1.15858e+07	1.15858e+07	1.15858e+07
2021-04-26	A	4	NA	NA	NA	1.61281e+06	1.61281e+06	1.61281e+06	1.61281e+06	NA	NA	NA	1.15858e+07	1.15858e+07	1.15858e+07	1.15858e+07
2021-04-26	A	5	NA	NA	NA	1.61281e+06	1.61281e+06	1.61281e+06	1.61281e+06	NA	NA	NA	1.15858e+07	1.15858e+07	1.15858e+07	1.15858e+07
2021-04-26	A	6	NA	NA	NA	1.61281e+06	1.61281e+06	1.61281e+06	1.61281e+06	NA	NA	NA	1.15858e+07	1.15858e+07	1.15858e+07	1.15858e+07
2021-04-26	B	1	NA	NA	NA	1.61281e+06	1.61281e+06	1.61281e+06	1.61281e+06	NA	NA	NA	1.15858e+07	1.15858e+07	1.15858e+07	1.15858e+07
2021-04-26	B	2	NA	NA	NA	1.61281e+06	1.61281e+06	1.61281e+06	1.61281e+06	NA	NA	NA	1.15858e+07	1.15858e+07	1.15858e+07	1.15858e+07
2021-04-26	B	3	NA	NA	NA	1.61281e+06	1.61281e+06	1.61281e+06	1.61281e+06	NA	36.6251	NA	1.15858e+07	3.145e+07	1.15858e+07	1.61618e+07
2021-04-26	B	4	NA	NA	NA	1.61281e+06	1.61281e+06	1.61281e+06	1.61281e+06	NA	NA	NA	1.15858e+07	1.15858e+07	1.15858e+07	1.15858e+07
2021-04-26	B	5	NA	NA	NA	1.61281e+06	1.61281e+06	1.61281e+06	1.61281e+06	NA	NA	NA	1.15858e+07	1.15858e+07	1.15858e+07	1.15858e+07
2021-04-26	B	6	NA	NA	NA	1.61281e+06	1.61281e+06	1.61281e+06	1.61281e+06	NA	37.0255	NA	1.15858e+07	1.23518e+07	1.15858e+07	1.18357e+07
2021-04-26	C	1	NA	NA	NA	1.61281e+06	1.61281e+06	1.61281e+06	1.61281e+06	NA	NA	NA	1.15858e+07	1.15858e+07	1.15858e+07	1.15858e+07
2021-04-26	C	2	NA	NA	NA	1.61281e+06	1.61281e+06	1.61281e+06	1.61281e+06	NA	NA	NA	1.15858e+07	1.15858e+07	1.15858e+07	1.15858e+07
2021-04-26	C	3	37.0162	NA	NA	1.83312e+06	1.61281e+06	1.61281e+06	1.68313e+06	NA	NA	NA	1.15858e+07	1.15858e+07	1.15858e+07	1.15858e+07
2021-04-26	C	4	NA	NA	NA	1.61281e+06	1.61281e+06	1.61281e+06	1.61281e+06	NA	NA	NA	1.15858e+07	1.15858e+07	1.15858e+07	1.15858e+07
2021-04-26	C	5	NA	NA	NA	1.61281e+06	1.61281e+06	1.61281e+06	1.61281e+06	NA	NA	NA	1.15858e+07	1.15858e+07	1.15858e+07	1.15858e+07
2021-04-26	C	6	NA	NA	NA	1.61281e+06	1.61281e+06	1.61281e+06	1.61281e+06	NA	NA	NA	1.15858e+07	1.15858e+07	1.15858e+07	1.15858e+07
2021-04-28	A	1	36.8679	NA	NA	3.90102e+06	1.61281e+06	1.61281e+06	2.16495e+06	NA	NA	NA	1.15858e+07	1.15858e+07	1.15858e+07	1.15858e+07
2021-04-28	A	2	NA	NA	NA	1.61281e+06	1.61281e+06	1.61281e+06	1.61281e+06	NA	NA	NA	1.15858e+07	1.15858e+07	1.15858e+07	1.15858e+07
2021-04-28	A	3	NA	NA	NA	1.61281e+06	1.61281e+06	1.61281e+06	1.61281e+06	NA	NA	NA	1.15858e+07	1.15858e+07	1.15858e+07	1.15858e+07
2021-04-28	A	4	NA	NA	NA	1.61281e+06	1.61281e+06	1.61281e+06	1.61281e+06	-	-	-	-	-	-	-
2021-04-28	B	1	36.8301	NA	NA	4.00526e+06	1.61281e+06	1.61281e+06	2.18406e+06	NA	NA	NA	1.15858e+07	1.15858e+07	1.15858e+07	1.15858e+07
2021-04-28	B	2	NA	NA	NA	1.61281e+06	1.61281e+06	1.61281e+06	1.61281e+06	NA	NA	NA	1.15858e+07	1.15858e+07	1.15858e+07	1.15858e+07
2021-04-28	B	3	NA	NA	NA	1.61281e+06	1.61281e+06	1.61281e+06	1.61281e+06	NA	NA	NA	1.15858e+07	1.15858e+07	1.15858e+07	1.15858e+07
2021-04-28	B	4	NA	NA	NA	1.61281e+06	1.61281e+06	1.61281e+06	1.61281e+06	NA	NA	NA	1.15858e+07	1.15858e+07	1.15858e+07	1.15858e+07
2021-04-28	C	1	36.9965	NA	NA	1.83312e+06	1.61281e+06	1.61281e+06	1.68313e+06	NA	NA	NA	1.15858e+07	1.15858e+07	1.15858e+07	1.15858e+07
2021-04-28	C	2	NA	NA	NA	1.61281e+06	1.61281e+06	1.61281e+06	1.61281e+06	NA	NA	NA	1.15858e+07	1.15858e+07	1.15858e+07	1.15858e+07
2021-04-28	C	3	NA	NA	NA	1.61281e+06	1.61281e+06	1.61281e+06	1.61281e+06	NA	NA	NA	1.15858e+07	1.15858e+07	1.15858e+07	1.15858e+07
2021-04-28	C	4	NA	NA	NA	1.61281e+06	1.61281e+06	1.61281e+06	1.61281e+06	NA	NA	NA	1.15858e+07	1.15858e+07	1.15858e+07	1.15858e+07
2021-05-03	A	1	NA	NA	NA	1.61281e+06	1.61281e+06	1.61281e+06	1.61281e+06	NA	NA	NA	1.15858e+07	1.15858e+07	1.15858e+07	1.15858e+07
2021-05-03	A	2	NA	NA	NA	1.61281e+06	1.61281e+06	1.61281e+06	1.61281e+06	NA	NA	NA	1.15858e+07	1.15858e+07	1.15858e+07	1.15858e+07
2021-05-03	A	3	NA	NA	NA	1.61281e+06	1.61281e+06	1.61281e+06	1.61281e+06	NA	NA	NA	1.15858e+07	1.15858e+07	1.15858e+07	1.15858e+07
2021-05-03	A	4	NA	NA	NA	1.61281e+06	1.61281e+06	1.61281e+06	1.61281e+06	NA	NA	NA	1.15858e+07	1.15858e+07	1.15858e+07	1.15858e+07
2021-05-03	A	5	NA	NA	NA	1.61281e+06	1.61281e+06	1.61281e+06	1.61281e+06	NA	NA	NA	1.15858e+07	1.15858e+07	1.15858e+07	1.15858e+07
2021-05-03	A	6	NA	NA	36.9845	1.61281e+06	1.61281e+06	1.83312e+06	1.68313e+06	NA	NA	NA	1.15858e+07	1.15858e+07	1.15858e+07	1.15858e+07
2021-05-03	B	1	NA	NA	NA	1.61281e+06	1.61281e+06	1.61281e+06	1.61281e+06	NA	NA	NA	1.15858e+07	1.15858e+07	1.15858e+07	1.15858e+07
2021-05-03	B	2	NA	NA	NA	1.61281e+06	1.61281e+06	1.61281e+06	1.61281e+06	NA	NA	NA	1.15858e+07	1.15858e+07	1.15858e+07	1.15858e+07
2021-05-03	B	3	NA	NA	NA	1.61281e+06	1.61281e+06	1.61281e+06	1.61281e+06	NA	36.5288	NA	1.15858e+07	3.34693e+07	1.15858e+07	1.65006e+07
2021-05-03	B	4	NA	NA	NA	1.61281e+06	1.61281e+06	1.61281e+06	1.61281e+06	NA	NA	NA	1.15858e+07	1.15858e+07	1.15858e+07	1.15858e+07
2021-05-03	B	5	NA	NA	NA	1.61281e+06	1.61281e+06	1.61281e+06	1.61281e+06	NA	NA	NA	1.15858e+07	1.15858e+07	1.15858e+07	1.15858e+07
2021-05-03	B	6	NA	NA	NA	1.61281e+06	1.61281e+06	1.61281e+06	1.61281e+06	NA	NA	NA	1.15858e+07	1.15858e+07	1.15858e+07	1.15858e+07
2021-05-03	C	1	NA	NA	NA	1.61281e+06	1.61281e+06	1.61281e+06	1.61281e+06	NA	NA	NA	1.15858e+07	1.15858e+07	1.15858e+07	1.15858e+07
2021-05-03	C	2	NA	NA	NA	1.61281e+06	1.61281e+06	1.61281e+06	1.61281e+06	NA	NA	37.025	1.15858e+07	1.15858e+07	1.23518e+07	1.18357e+07
2021-05-03	C	3	NA	NA	NA	1.61281e+06	1.61281e+06	1.61281e+06	1.61281e+06	NA	NA	NA	1.15858e+07	1.15858e+07	1.15858e+07	1.15858e+07
2021-05-03	C	4	NA	NA	NA	1.61281e+06	1.61281e+06	1.61281e+06	1.61281e+06	NA	NA	NA	1.15858e+07	1.15858e+07	1.15858e+07	1.15858e+07
2021-05-03	C	5	NA	NA	NA	1.61281e+06	1.61281e+06	1.61281e+06	1.61281e+06	NA	NA	NA	1.15858e+07	1.15858e+07	1.15858e+07	1.15858e+07
2021-05-03	C	6	NA	NA	NA	1.61281e+06	1.61281e+06	1.61281e+06	1.61281e+06	NA	NA	NA	1.15858e+07	1.15858e+07	1.15858e+07	1.15858e+07
2021-05-05	A	1	NA	NA	NA	1.61281e+06	1.61281e+06	1.61281e+06	1.61281e+06	NA	NA	NA	1.15858e+07	1.15858e+07	1.15858e+07	1.15858e+07
2021-05-05	A	2	NA	NA	NA	1.61281e+06	1.61281e+06	1.61281e+06	1.61281e+06	NA	NA	NA	1.15858e+07	1.15858e+07	1.15858e+07	1.15858e+07
2021-05-05	A	3	NA	NA	NA	1.61281e+06	1.61281e+06	1.61281e+06	1.61281e+06	NA	NA	NA	1.15858e+07	1.15858e+07	1.15858e+07	1.15858e+07
2021-05-05	B	1	NA	NA	NA	1.61281e+06	1.61281e+06	1.61281e+06	1.61281e+06	NA	37.0107	NA	1.15858e+07	1.23518e+07	1.15858e+07	1.18357e+07
2021-05-05	B	2	NA	NA	NA	1.61281e+06	1.61281e+06	1.61281e+06	1.61281e+06	NA	NA	NA	1.15858e+07	1.15858e+07	1.15858e+07	1.15858e+07
2021-05-05	B	3	NA	NA	NA	1.61281e+06	1.61281e+06	1.61281e+06	1.61281e+06	NA	NA	NA	1.15858e+07	1.15858e+07	1.15858e+07	1.15858e+07
2021-05-05	C	1	NA	NA	NA	1.61281e+06	1.61281e+06	1.61281e+06	1.61281e+06	NA	NA	NA	1.15858e+07	1.15858e+07	1.15858e+07	1.15858e+07
2021-05-05	C	2	NA	NA	NA	1.61281e+06	1.61281e+06	1.61281e+06	1.61281e+06	NA	NA	NA	1.15858e+07	1.15858e+07	1.15858e+07	1.15858e+07
2021-05-05	C	3	NA	NA	NA	1.61281e+06	1.61281e+06	1.61281e+06	1.61281e+06	NA	NA	NA	1.15858e+07	1.15858e+07	1.15858e+07	1.15858e+07
2021-05-10	A	1	NA	NA	NA	1.61281e+06	1.61281e+06	1.61281e+06	1.61281e+06	NA	NA	NA	1.15858e+07	1.15858e+07	1.15858e+07	1.15858e+07
2021-05-10	A	2	NA	NA	NA	1.61281e+06	1.61281e+06	1.61281e+06	1.61281e+06	NA	NA	35.8898	1.15858e+07	1.15858e+07	5.05896e+07	1.89367e+07
2021-05-10	A	3	36.6603	NA	NA	4.50841e+06	1.61281e+06	1.61281e+06	2.27194e+06	NA	NA	NA	1.15858e+07	1.15858e+07	1.15858e+07	1.15858e+07
2021-05-10	A	4	NA	NA	NA	1.61281e+06	1.61281e+06	1.61281e+06	1.61281e+06	NA	NA	NA	1.15858e+07	1.15858e+07	1.15858e+07	1.15858e+07
2021-05-10	A	5	NA	NA	NA	1.61281e+06	1.61281e+06	1.61281e+06	1.61281e+06	NA	NA	NA	1.15858e+07	1.15858e+07	1.15858e+07	1.15858e+07
2021-05-10	A	6	NA	NA	NA	1.61281e+06	1.61281e+06	1.61281e+06	1.61281e+06	NA	NA	36.2977	1.15858e+07	1.15858e+07	3.88624e+07	1.73431e+07
2021-05-10	B	1	NA	NA	NA	1.61281e+06	1.61281e+06	1.61281e+06	1.61281e+06	NA	NA	NA	1.15858e+07	1.15858e+07	1.15858e+07	1.15858e+07
2021-05-10	B	2	NA	NA	NA	1.61281e+06	1.61281e+06	1.61281e+06	1.61281e+06	NA	NA	NA	1.15858e+07	1.15858e+07	1.15858e+07	1.15858e+07
2021-05-10	B	3	NA	NA	NA	1.61281e+06	1.61281e+06	1.61281e+06	1.61281e+06	NA	NA	NA	1.15858e+07	1.15858e+07	1.15858e+07	1.15858e+07
2021-05-10	B	4	NA	NA	NA	1.61281e+06	1.61281e+06	1.61281e+06	1.61281e+06	NA	NA	NA	1.15858e+07	1.15858e+07	1.15858e+07	1.15858e+07
2021-05-10	B	5	NA	NA	NA	1.61281e+06	1.61281e+06	1.61281e+06	1.61281e+06	NA	36.2022	NA	1.15858e+07	4.13378e+07	1.15858e+07	1.77038e+07
2021-05-10	B	6	NA	37.0038	36.7392	1.61281e+06	1.83312e+06	4.26704e+06	2.32791e+06	37.082	NA	NA	1.23518e+07	1.15858e+07	1.15858e+07	1.18357e+07
2021-05-10	C	1	NA	NA	NA	1.61281e+06	1.61281e+06	1.61281e+06	1.61281e+06	NA	NA	NA	1.15858e+07	1.15858e+07	1.15858e+07	1.15858e+07
2021-05-10	C	2	NA	NA	NA	1.61281e+06	1.61281e+06	1.61281e+06	1.61281e+06	NA	NA	NA	1.15858e+07	1.15858e+07	1.15858e+07	1.15858e+07
2021-05-10	C	3	NA	NA	NA	1.61281e+06	1.61281e+06	1.61281e+06	1.61281e+06	NA	NA	NA	1.15858e+07	1.15858e+07	1.15858e+07	1.15858e+07
2021-05-10	C	4	NA	NA	NA	1.61281e+06	1.61281e+06	1.61281e+06	1.61281e+06	NA	NA	NA	1.15858e+07	1.15858e+07	1.15858e+07	1.15858e+07
2021-05-10	C	5	NA	NA	NA	1.61281e+06	1.61281e+06	1.61281e+06	1.61281e+06	NA	NA	NA	1.15858e+07	1.15858e+07	1.15858e+07	1.15858e+07
2021-05-10	C	6	NA	NA	NA	1.61281e+06	1.61281e+06	1.61281e+06	1.61281e+06	NA	NA	NA	1.15858e+07	1.15858e+07	1.15858e+07	1.15858e+07
2021-05-12	A	1	NA	NA	NA	1.61281e+06	1.61281e+06	1.61281e+06	1.61281e+06	NA	NA	NA	1.15858e+07	1.15858e+07	1.15858e+07	1.15858e+07
2021-05-12	A	2	NA	NA	NA	1.61281e+06	1.61281e+06	1.61281e+06	1.61281e+06	NA	NA	NA	1.15858e+07	1.15858e+07	1.15858e+07	1.15858e+07
2021-05-12	A	3	NA	NA	NA	1.61281e+06	1.61281e+06	1.61281e+06	1.61281e+06	NA	NA	NA	1.15858e+07	1.15858e+07	1.15858e+07	1.15858e+07
2021-05-12	A	4	NA	NA	NA	1.61281e+06	1.61281e+06	1.61281e+06	1.61281e+06	NA	NA	NA	1.15858e+07	1.15858e+07	1.15858e+07	1.15858e+07
2021-05-12	A	5	NA	NA	NA	1.61281e+06	1.61281e+06	1.61281e+06	1.61281e+06	NA	NA	36.901	1.15858e+07	1.15858e+07	2.6311e+07	1.52287e+07
2021-05-12	A	6	NA	NA	NA	1.61281e+06	1.61281e+06	1.61281e+06	1.61281e+06	NA	NA	NA	1.15858e+07	1.15858e+07	1.15858e+07	1.15858e+07
2021-05-12	B	1	NA	NA	NA	1.61281e+06	1.61281e+06	1.61281e+06	1.61281e+06	NA	NA	NA	1.15858e+07	1.15858e+07	1.15858e+07	1.15858e+07
2021-05-12	B	2	NA	NA	NA	1.61281e+06	1.61281e+06	1.61281e+06	1.61281e+06	NA	NA	NA	1.15858e+07	1.15858e+07	1.15858e+07	1.15858e+07
2021-05-12	B	3	NA	NA	NA	1.61281e+06	1.61281e+06	1.61281e+06	1.61281e+06	NA	NA	NA	1.15858e+07	1.15858e+07	1.15858e+07	1.15858e+07
2021-05-12	B	4	NA	NA	NA	1.61281e+06	1.61281e+06	1.61281e+06	1.61281e+06	NA	NA	37.0297	1.15858e+07	1.15858e+07	1.23518e+07	1.18357e+07
2021-05-12	B	5	NA	NA	NA	1.61281e+06	1.61281e+06	1.61281e+06	1.61281e+06	NA	NA	NA	1.15858e+07	1.15858e+07	1.15858e+07	1.15858e+07
2021-05-12	B	6	NA	NA	NA	1.61281e+06	1.61281e+06	1.61281e+06	1.61281e+06	NA	NA	NA	1.15858e+07	1.15858e+07	1.15858e+07	1.15858e+07
2021-05-12	C	1	NA	NA	NA	1.61281e+06	1.61281e+06	1.61281e+06	1.61281e+06	NA	NA	NA	1.15858e+07	1.15858e+07	1.15858e+07	1.15858e+07
2021-05-12	C	2	NA	NA	NA	1.61281e+06	1.61281e+06	1.61281e+06	1.61281e+06	NA	36.9331	NA	1.15858e+07	2.5771e+07	1.15858e+07	1.51238e+07
2021-05-12	C	3	NA	NA	NA	1.61281e+06	1.61281e+06	1.61281e+06	1.61281e+06	-	-	-	-	-	-	#NUM!
2021-05-12	C	4	NA	NA	NA	1.61281e+06	1.61281e+06	1.61281e+06	1.61281e+06	NA	NA	36.7236	1.15858e+07	1.15858e+07	2.95086e+07	1.58222e+07
2021-05-12	C	5	NA	NA	NA	1.61281e+06	1.61281e+06	1.61281e+06	1.61281e+06	NA	NA	NA	1.15858e+07	1.15858e+07	1.15858e+07	1.15858e+07
2021-05-12	C	6	NA	NA	NA	1.61281e+06	1.61281e+06	1.61281e+06	1.61281e+06	NA	NA	NA	1.15858e+07	1.15858e+07	1.15858e+07	1.15858e+07
2021-05-17	A	1	NA	NA	NA	1.61281e+06	1.61281e+06	1.61281e+06	1.61281e+06	NA	NA	NA	1.15858e+07	1.15858e+07	1.15858e+07	1.15858e+07
2021-05-17	A	2	NA	NA	NA	1.61281e+06	1.61281e+06	1.61281e+06	1.61281e+06	NA	NA	NA	1.15858e+07	1.15858e+07	1.15858e+07	1.15858e+07
2021-05-17	A	3	NA	NA	NA	1.61281e+06	1.61281e+06	1.61281e+06	1.61281e+06	NA	NA	NA	1.15858e+07	1.15858e+07	1.15858e+07	1.15858e+07
2021-05-17	B	1	NA	NA	NA	1.61281e+06	1.61281e+06	1.61281e+06	1.61281e+06	NA	NA	NA	1.15858e+07	1.15858e+07	1.15858e+07	1.15858e+07
2021-05-17	B	2	NA	NA	NA	1.61281e+06	1.61281e+06	1.61281e+06	1.61281e+06	NA	NA	NA	1.15858e+07	1.15858e+07	1.15858e+07	1.15858e+07
2021-05-17	B	3	NA	NA	NA	1.61281e+06	1.61281e+06	1.61281e+06	1.61281e+06	NA	NA	NA	1.15858e+07	1.15858e+07	1.15858e+07	1.15858e+07
2021-05-17	C	1	NA	NA	NA	1.61281e+06	1.61281e+06	1.61281e+06	1.61281e+06	NA	NA	NA	1.15858e+07	1.15858e+07	1.15858e+07	1.15858e+07
2021-05-17	C	2	NA	37.0182	NA	1.61281e+06	1.83312e+06	1.61281e+06	1.68313e+06	NA	NA	NA	1.15858e+07	1.15858e+07	1.15858e+07	1.15858e+07
2021-05-17	C	3	NA	NA	NA	1.61281e+06	1.61281e+06	1.61281e+06	1.61281e+06	-	-	-	-	-	-	-
2021-05-19	A	1	NA	NA	NA	1.61281e+06	1.61281e+06	1.61281e+06	1.61281e+06	NA	NA	NA	1.15858e+07	1.15858e+07	1.15858e+07	1.15858e+07
2021-05-19	A	2	NA	NA	NA	1.61281e+06	1.61281e+06	1.61281e+06	1.61281e+06	NA	NA	NA	1.15858e+07	1.15858e+07	1.15858e+07	1.15858e+07
2021-05-19	A	3	NA	NA	NA	1.61281e+06	1.61281e+06	1.61281e+06	1.61281e+06	NA	NA	NA	1.15858e+07	1.15858e+07	1.15858e+07	1.15858e+07
2021-05-19	B	1	NA	NA	NA	1.61281e+06	1.61281e+06	1.61281e+06	1.61281e+06	NA	NA	NA	1.15858e+07	1.15858e+07	1.15858e+07	1.15858e+07
2021-05-19	B	2	NA	36.7228	36.6062	1.61281e+06	4.31619e+06	4.68147e+06	3.19415e+06	36.2651	NA	NA	3.96899e+07	1.15858e+07	1.15858e+07	1.74653e+07
2021-05-19	B	3	NA	NA	37.0219	1.61281e+06	1.61281e+06	1.83312e+06	1.68313e+06	37.0273	NA	NA	1.23518e+07	1.15858e+07	1.15858e+07	1.18357e+07
2021-05-19	C	1	NA	NA	NA	1.61281e+06	1.61281e+06	1.61281e+06	1.61281e+06	NA	NA	NA	1.15858e+07	1.15858e+07	1.15858e+07	1.15858e+07
2021-05-19	C	2	NA	NA	NA	1.61281e+06	1.61281e+06	1.61281e+06	1.61281e+06	NA	NA	NA	1.15858e+07	1.15858e+07	1.15858e+07	1.15858e+07
2021-05-19	C	3	NA	NA	NA	1.61281e+06	1.61281e+06	1.61281e+06	1.61281e+06	NA	NA	NA	1.15858e+07	1.15858e+07	1.15858e+07	1.15858e+07
2021-05-24	A	1	NA	NA	NA	1.61281e+06	1.61281e+06	1.61281e+06	1.61281e+06	NA	NA	NA	1.15858e+07	1.15858e+07	1.15858e+07	1.15858e+07
2021-05-24	A	2	NA	NA	NA	1.61281e+06	1.61281e+06	1.61281e+06	1.61281e+06	NA	NA	NA	1.15858e+07	1.15858e+07	1.15858e+07	1.15858e+07
2021-05-24	A	3	NA	36.149	NA	1.61281e+06	6.43838e+06	1.61281e+06	2.55847e+06	NA	NA	NA	1.15858e+07	1.15858e+07	1.15858e+07	1.15858e+07
2021-05-24	A	4	NA	NA	NA	1.61281e+06	1.61281e+06	1.61281e+06	1.61281e+06	NA	NA	NA	1.15858e+07	1.15858e+07	1.15858e+07	1.15858e+07
2021-05-24	A	5	NA	NA	NA	1.61281e+06	1.61281e+06	1.61281e+06	1.61281e+06	NA	NA	NA	1.15858e+07	1.15858e+07	1.15858e+07	1.15858e+07
2021-05-24	A	6	NA	NA	NA	1.61281e+06	1.61281e+06	1.61281e+06	1.61281e+06	37.0725	NA	37.5136	1.23518e+07	1.15858e+07	1.15858e+07	1.18357e+07
2021-05-24	B	1	NA	NA	NA	1.61281e+06	1.61281e+06	1.61281e+06	1.61281e+06	NA	NA	NA	1.15858e+07	1.15858e+07	1.15858e+07	1.15858e+07
2021-05-24	B	2	NA	NA	NA	1.61281e+06	1.61281e+06	1.61281e+06	1.61281e+06	NA	NA	NA	1.15858e+07	1.15858e+07	1.15858e+07	1.15858e+07
2021-05-24	B	3	NA	NA	NA	1.61281e+06	1.61281e+06	1.61281e+06	1.61281e+06	NA	NA	NA	1.15858e+07	1.15858e+07	1.15858e+07	1.15858e+07
2021-05-24	B	4	NA	NA	NA	1.61281e+06	1.61281e+06	1.61281e+06	1.61281e+06	NA	NA	NA	1.15858e+07	1.15858e+07	1.15858e+07	1.15858e+07
2021-05-24	B	5	NA	NA	NA	1.61281e+06	1.61281e+06	1.61281e+06	1.61281e+06	NA	NA	NA	1.15858e+07	1.15858e+07	1.15858e+07	1.15858e+07
2021-05-24	B	6	37.0435	NA	NA	1.83312e+06	1.61281e+06	1.61281e+06	1.68313e+06	NA	NA	NA	1.15858e+07	1.15858e+07	1.15858e+07	1.15858e+07
2021-05-24	C	1	NA	NA	NA	1.61281e+06	1.61281e+06	1.61281e+06	1.61281e+06	NA	NA	NA	1.15858e+07	1.15858e+07	1.15858e+07	1.15858e+07
2021-05-24	C	2	NA	NA	NA	1.61281e+06	1.61281e+06	1.61281e+06	1.61281e+06	35.8748	NA	NA	5.10814e+07	1.15858e+07	1.15858e+07	1.89978e+07
2021-05-24	C	3	NA	NA	NA	1.61281e+06	1.61281e+06	1.61281e+06	1.61281e+06	NA	NA	NA	1.15858e+07	1.15858e+07	1.15858e+07	1.15858e+07
2021-05-24	C	4	NA	NA	NA	1.61281e+06	1.61281e+06	1.61281e+06	1.61281e+06	NA	NA	NA	1.15858e+07	1.15858e+07	1.15858e+07	1.15858e+07
2021-05-24	C	5	NA	NA	NA	1.61281e+06	1.61281e+06	1.61281e+06	1.61281e+06	NA	NA	NA	1.15858e+07	1.15858e+07	1.15858e+07	1.15858e+07
2021-05-24	C	6	NA	NA	NA	1.61281e+06	1.61281e+06	1.61281e+06	1.61281e+06	NA	NA	NA	1.15858e+07	1.15858e+07	1.15858e+07	1.15858e+07
2021-05-26	A	1	NA	NA	NA	1.61281e+06	1.61281e+06	1.61281e+06	1.61281e+06	NA	NA	NA	1.15858e+07	1.15858e+07	1.15858e+07	1.15858e+07
2021-05-26	A	2	NA	NA	NA	1.61281e+06	1.61281e+06	1.61281e+06	1.61281e+06	NA	NA	NA	1.15858e+07	1.15858e+07	1.15858e+07	1.15858e+07
2021-05-26	A	3	NA	NA	NA	1.61281e+06	1.61281e+06	1.61281e+06	1.61281e+06	NA	NA	NA	1.15858e+07	1.15858e+07	1.15858e+07	1.15858e+07
2021-05-26	A	4	NA	NA	NA	1.61281e+06	1.61281e+06	1.61281e+06	1.61281e+06	NA	NA	NA	1.15858e+07	1.15858e+07	1.15858e+07	1.15858e+07
2021-05-26	B	1	NA	NA	NA	1.61281e+06	1.61281e+06	1.61281e+06	1.61281e+06	NA	NA	NA	1.15858e+07	1.15858e+07	1.15858e+07	1.15858e+07
2021-05-26	B	2	NA	NA	NA	1.61281e+06	1.61281e+06	1.61281e+06	1.61281e+06	37.0709	NA	NA	1.23518e+07	1.15858e+07	1.15858e+07	1.18357e+07
2021-05-26	B	3	NA	NA	NA	1.61281e+06	1.61281e+06	1.61281e+06	1.61281e+06	NA	NA	NA	1.15858e+07	1.15858e+07	1.15858e+07	1.15858e+07
2021-05-26	B	4	NA	NA	NA	1.61281e+06	1.61281e+06	1.61281e+06	1.61281e+06	NA	NA	NA	1.15858e+07	1.15858e+07	1.15858e+07	1.15858e+07
2021-05-26	C	1	NA	NA	NA	1.61281e+06	1.61281e+06	1.61281e+06	1.61281e+06	NA	NA	NA	1.15858e+07	1.15858e+07	1.15858e+07	1.15858e+07
2021-05-26	C	2	NA	NA	NA	1.61281e+06	1.61281e+06	1.61281e+06	1.61281e+06	NA	NA	NA	1.15858e+07	1.15858e+07	1.15858e+07	1.15858e+07
2021-05-26	C	3	NA	NA	NA	1.61281e+06	1.61281e+06	1.61281e+06	1.61281e+06	NA	NA	NA	1.15858e+07	1.15858e+07	1.15858e+07	1.15858e+07
2021-05-26	C	4	NA	NA	NA	1.61281e+06	1.61281e+06	1.61281e+06	1.61281e+06	NA	NA	NA	1.15858e+07	1.15858e+07	1.15858e+07	1.15858e+07
2021-06-01	A	1	NA	NA	NA	1.61281e+06	1.61281e+06	1.61281e+06	1.61281e+06	NA	NA	NA	1.15858e+07	1.15858e+07	1.15858e+07	1.15858e+07
2021-06-01	A	2	NA	NA	NA	1.61281e+06	1.61281e+06	1.61281e+06	1.61281e+06	NA	NA	NA	1.15858e+07	1.15858e+07	1.15858e+07	1.15858e+07
2021-06-01	A	3	NA	NA	NA	1.61281e+06	1.61281e+06	1.61281e+06	1.61281e+06	NA	NA	NA	1.15858e+07	1.15858e+07	1.15858e+07	1.15858e+07
2021-06-01	A	4	NA	NA	NA	1.61281e+06	1.61281e+06	1.61281e+06	1.61281e+06	NA	NA	NA	1.15858e+07	1.15858e+07	1.15858e+07	1.15858e+07
2021-06-01	A	5	NA	NA	NA	1.61281e+06	1.61281e+06	1.61281e+06	1.61281e+06	NA	NA	NA	1.15858e+07	1.15858e+07	1.15858e+07	1.15858e+07
2021-06-01	A	6	NA	NA	NA	1.61281e+06	1.61281e+06	1.61281e+06	1.61281e+06	NA	NA	NA	1.15858e+07	1.15858e+07	1.15858e+07	1.15858e+07
2021-06-01	B	1	NA	NA	NA	1.61281e+06	1.61281e+06	1.61281e+06	1.61281e+06	NA	NA	NA	1.15858e+07	1.15858e+07	1.15858e+07	1.15858e+07
2021-06-01	B	2	NA	NA	NA	1.61281e+06	1.61281e+06	1.61281e+06	1.61281e+06	NA	NA	NA	1.15858e+07	1.15858e+07	1.15858e+07	1.15858e+07
2021-06-01	B	3	NA	NA	NA	1.61281e+06	1.61281e+06	1.61281e+06	1.61281e+06	NA	NA	NA	1.15858e+07	1.15858e+07	1.15858e+07	1.15858e+07
2021-06-01	B	4	NA	NA	NA	1.61281e+06	1.61281e+06	1.61281e+06	1.61281e+06	NA	NA	NA	1.15858e+07	1.15858e+07	1.15858e+07	1.15858e+07
2021-06-01	B	5	NA	NA	NA	1.61281e+06	1.61281e+06	1.61281e+06	1.61281e+06	NA	NA	NA	1.15858e+07	1.15858e+07	1.15858e+07	1.15858e+07
2021-06-01	B	6	NA	NA	NA	1.61281e+06	1.61281e+06	1.61281e+06	1.61281e+06	NA	NA	NA	1.15858e+07	1.15858e+07	1.15858e+07	1.15858e+07
2021-06-01	C	1	NA	NA	NA	1.61281e+06	1.61281e+06	1.61281e+06	1.61281e+06	NA	NA	NA	1.15858e+07	1.15858e+07	1.15858e+07	1.15858e+07
2021-06-01	C	2	NA	NA	NA	1.61281e+06	1.61281e+06	1.61281e+06	1.61281e+06	NA	NA	NA	1.15858e+07	1.15858e+07	1.15858e+07	1.15858e+07
2021-06-01	C	3	NA	NA	NA	1.61281e+06	1.61281e+06	1.61281e+06	1.61281e+06	NA	NA	NA	1.15858e+07	1.15858e+07	1.15858e+07	1.15858e+07
2021-06-01	C	4	NA	NA	NA	1.61281e+06	1.61281e+06	1.61281e+06	1.61281e+06	NA	NA	NA	1.15858e+07	1.15858e+07	1.15858e+07	1.15858e+07
2021-06-01	C	5	NA	NA	NA	1.61281e+06	1.61281e+06	1.61281e+06	1.61281e+06	NA	NA	NA	1.15858e+07	1.15858e+07	1.15858e+07	1.15858e+07
2021-06-01	C	6	NA	NA	NA	1.61281e+06	1.61281e+06	1.61281e+06	1.61281e+06	NA	NA	NA	1.15858e+07	1.15858e+07	1.15858e+07	1.15858e+07
2021-06-02	A	1	NA	NA	NA	1.61281e+06	1.61281e+06	1.61281e+06	1.61281e+06	NA	NA	NA	1.15858e+07	1.15858e+07	1.15858e+07	1.15858e+07
2021-06-02	A	2	NA	NA	NA	1.61281e+06	1.61281e+06	1.61281e+06	1.61281e+06	NA	NA	NA	1.15858e+07	1.15858e+07	1.15858e+07	1.15858e+07
2021-06-02	A	3	NA	NA	NA	1.61281e+06	1.61281e+06	1.61281e+06	1.61281e+06	NA	NA	NA	1.15858e+07	1.15858e+07	1.15858e+07	1.15858e+07
2021-06-02	B	1	NA	NA	NA	1.61281e+06	1.61281e+06	1.61281e+06	1.61281e+06	NA	NA	NA	1.15858e+07	1.15858e+07	1.15858e+07	1.15858e+07
2021-06-02	B	2	NA	NA	NA	1.61281e+06	1.61281e+06	1.61281e+06	1.61281e+06	NA	NA	NA	1.15858e+07	1.15858e+07	1.15858e+07	1.15858e+07
2021-06-02	B	3	NA	NA	NA	1.61281e+06	1.61281e+06	1.61281e+06	1.61281e+06	NA	NA	NA	1.15858e+07	1.15858e+07	1.15858e+07	1.15858e+07
2021-06-02	C	1	NA	NA	NA	1.61281e+06	1.61281e+06	1.61281e+06	1.61281e+06	NA	NA	NA	1.15858e+07	1.15858e+07	1.15858e+07	1.15858e+07
2021-06-02	C	2	NA	NA	NA	1.61281e+06	1.61281e+06	1.61281e+06	1.61281e+06	NA	NA	NA	1.15858e+07	1.15858e+07	1.15858e+07	1.15858e+07
2021-06-02	C	3	NA	NA	NA	1.61281e+06	1.61281e+06	1.61281e+06	1.61281e+06	NA	NA	NA	1.15858e+07	1.15858e+07	1.15858e+07	1.15858e+07
2021-06-07	A	1	NA	NA	NA	1.61281e+06	1.61281e+06	1.61281e+06	1.61281e+06	NA	NA	NA	1.15858e+07	1.15858e+07	1.15858e+07	1.15858e+07
2021-06-07	A	2	NA	NA	NA	1.61281e+06	1.61281e+06	1.61281e+06	1.61281e+06	NA	NA	NA	1.15858e+07	1.15858e+07	1.15858e+07	1.15858e+07
2021-06-07	A	3	NA	NA	NA	1.61281e+06	1.61281e+06	1.61281e+06	1.61281e+06	NA	NA	NA	1.15858e+07	1.15858e+07	1.15858e+07	1.15858e+07
2021-06-07	A	4	NA	NA	NA	1.61281e+06	1.61281e+06	1.61281e+06	1.61281e+06	NA	NA	NA	1.15858e+07	1.15858e+07	1.15858e+07	1.15858e+07
2021-06-07	A	5	NA	NA	NA	1.61281e+06	1.61281e+06	1.61281e+06	1.61281e+06	NA	NA	NA	1.15858e+07	1.15858e+07	1.15858e+07	1.15858e+07
2021-06-07	A	6	NA	NA	NA	1.61281e+06	1.61281e+06	1.61281e+06	1.61281e+06	NA	NA	NA	1.15858e+07	1.15858e+07	1.15858e+07	1.15858e+07
2021-06-07	B	1	NA	NA	36.9734	1.61281e+06	1.61281e+06	1.83312e+06	1.68313e+06	NA	NA	NA	1.15858e+07	1.15858e+07	1.15858e+07	1.15858e+07
2021-06-07	B	2	NA	NA	NA	1.61281e+06	1.61281e+06	1.61281e+06	1.61281e+06	NA	NA	NA	1.15858e+07	1.15858e+07	1.15858e+07	1.15858e+07
2021-06-07	B	3	NA	NA	NA	1.61281e+06	1.61281e+06	1.61281e+06	1.61281e+06	NA	NA	NA	1.15858e+07	1.15858e+07	1.15858e+07	1.15858e+07
2021-06-07	B	4	36.9974	NA	NA	1.83312e+06	1.61281e+06	1.61281e+06	1.68313e+06	NA	NA	NA	1.15858e+07	1.15858e+07	1.15858e+07	1.15858e+07
2021-06-07	B	5	NA	NA	NA	1.61281e+06	1.61281e+06	1.61281e+06	1.61281e+06	NA	NA	NA	1.15858e+07	1.15858e+07	1.15858e+07	1.15858e+07
2021-06-07	B	6	NA	NA	NA	1.61281e+06	1.61281e+06	1.61281e+06	1.61281e+06	NA	NA	NA	1.15858e+07	1.15858e+07	1.15858e+07	1.15858e+07
2021-06-07	C	1	NA	NA	NA	1.61281e+06	1.61281e+06	1.61281e+06	1.61281e+06	NA	NA	NA	1.15858e+07	1.15858e+07	1.15858e+07	1.15858e+07
2021-06-07	C	2	NA	NA	NA	1.61281e+06	1.61281e+06	1.61281e+06	1.61281e+06	NA	NA	NA	1.15858e+07	1.15858e+07	1.15858e+07	1.15858e+07
2021-06-07	C	3	NA	NA	NA	1.61281e+06	1.61281e+06	1.61281e+06	1.61281e+06	NA	NA	NA	1.15858e+07	1.15858e+07	1.15858e+07	1.15858e+07
2021-06-07	C	4	NA	NA	NA	1.61281e+06	1.61281e+06	1.61281e+06	1.61281e+06	NA	NA	NA	1.15858e+07	1.15858e+07	1.15858e+07	1.15858e+07
2021-06-07	C	5	NA	NA	NA	1.61281e+06	1.61281e+06	1.61281e+06	1.61281e+06	NA	NA	NA	1.15858e+07	1.15858e+07	1.15858e+07	1.15858e+07
2021-06-07	C	6	NA	NA	NA	1.61281e+06	1.61281e+06	1.61281e+06	1.61281e+06	NA	NA	NA	1.15858e+07	1.15858e+07	1.15858e+07	1.15858e+07
2021-06-09	A	1	NA	NA	NA	1.61281e+06	1.61281e+06	1.61281e+06	1.61281e+06	NA	NA	NA	1.15858e+07	1.15858e+07	1.15858e+07	1.15858e+07
2021-06-09	A	2	NA	NA	NA	1.61281e+06	1.61281e+06	1.61281e+06	1.61281e+06	NA	NA	NA	1.15858e+07	1.15858e+07	1.15858e+07	1.15858e+07
2021-06-09	A	3	37.0183	NA	NA	1.83312e+06	1.61281e+06	1.61281e+06	1.68313e+06	NA	NA	NA	1.15858e+07	1.15858e+07	1.15858e+07	1.15858e+07
2021-06-09	A	4	NA	NA	NA	1.61281e+06	1.61281e+06	1.61281e+06	1.61281e+06	NA	NA	NA	1.15858e+07	1.15858e+07	1.15858e+07	1.15858e+07
2021-06-09	A	5	NA	NA	NA	1.61281e+06	1.61281e+06	1.61281e+06	1.61281e+06	NA	NA	32.1993	1.15858e+07	1.15858e+07	5.49803e+08	4.19455e+07
2021-06-09	A	6	NA	NA	NA	1.61281e+06	1.61281e+06	1.61281e+06	1.61281e+06	NA	NA	NA	1.15858e+07	1.15858e+07	1.15858e+07	1.15858e+07
2021-06-09	B	1	NA	NA	NA	1.61281e+06	1.61281e+06	1.61281e+06	1.61281e+06	NA	NA	NA	1.15858e+07	1.15858e+07	1.15858e+07	1.15858e+07
2021-06-09	B	2	NA	NA	NA	1.61281e+06	1.61281e+06	1.61281e+06	1.61281e+06	NA	NA	NA	1.15858e+07	1.15858e+07	1.15858e+07	1.15858e+07
2021-06-09	B	3	NA	NA	NA	1.61281e+06	1.61281e+06	1.61281e+06	1.61281e+06	NA	NA	NA	1.15858e+07	1.15858e+07	1.15858e+07	1.15858e+07
2021-06-09	B	4	NA	NA	NA	1.61281e+06	1.61281e+06	1.61281e+06	1.61281e+06	NA	NA	NA	1.15858e+07	1.15858e+07	1.15858e+07	1.15858e+07
2021-06-09	B	5	NA	NA	NA	1.61281e+06	1.61281e+06	1.61281e+06	1.61281e+06	NA	NA	NA	1.15858e+07	1.15858e+07	1.15858e+07	1.15858e+07
2021-06-09	B	6	NA	NA	NA	1.61281e+06	1.61281e+06	1.61281e+06	1.61281e+06	NA	NA	NA	1.15858e+07	1.15858e+07	1.15858e+07	1.15858e+07
2021-06-09	C	1	NA	NA	NA	1.61281e+06	1.61281e+06	1.61281e+06	1.61281e+06	NA	NA	NA	1.15858e+07	1.15858e+07	1.15858e+07	1.15858e+07
2021-06-09	C	2	NA	NA	NA	1.61281e+06	1.61281e+06	1.61281e+06	1.61281e+06	NA	NA	NA	1.15858e+07	1.15858e+07	1.15858e+07	1.15858e+07
2021-06-09	C	3	NA	NA	NA	1.61281e+06	1.61281e+06	1.61281e+06	1.61281e+06	NA	NA	NA	1.15858e+07	1.15858e+07	1.15858e+07	1.15858e+07
2021-06-09	C	4	NA	NA	NA	1.61281e+06	1.61281e+06	1.61281e+06	1.61281e+06	NA	NA	NA	1.15858e+07	1.15858e+07	1.15858e+07	1.15858e+07
2021-06-09	C	5	NA	NA	NA	1.61281e+06	1.61281e+06	1.61281e+06	1.61281e+06	NA	NA	NA	1.15858e+07	1.15858e+07	1.15858e+07	1.15858e+07
2021-06-09	C	6	NA	NA	NA	1.61281e+06	1.61281e+06	1.61281e+06	1.61281e+06	NA	NA	NA	1.15858e+07	1.15858e+07	1.15858e+07	1.15858e+07
2021-06-14	A	1	NA	NA	NA	1.61281e+06	1.61281e+06	1.61281e+06	1.61281e+06	NA	NA	NA	1.15858e+07	1.15858e+07	1.15858e+07	1.15858e+07
2021-06-14	A	2	NA	NA	NA	1.61281e+06	1.61281e+06	1.61281e+06	1.61281e+06	NA	NA	NA	1.15858e+07	1.15858e+07	1.15858e+07	1.15858e+07
2021-06-14	A	3	NA	NA	NA	1.61281e+06	1.61281e+06	1.61281e+06	1.61281e+06	NA	NA	NA	1.15858e+07	1.15858e+07	1.15858e+07	1.15858e+07
2021-06-14	A	4	NA	NA	NA	1.61281e+06	1.61281e+06	1.61281e+06	1.61281e+06	NA	NA	NA	1.15858e+07	1.15858e+07	1.15858e+07	1.15858e+07
2021-06-14	A	5	NA	NA	NA	1.61281e+06	1.61281e+06	1.61281e+06	1.61281e+06	NA	NA	NA	1.15858e+07	1.15858e+07	1.15858e+07	1.15858e+07
2021-06-14	A	6	NA	NA	NA	1.61281e+06	1.61281e+06	1.61281e+06	1.61281e+06	37.0592	NA	NA	1.23518e+07	1.15858e+07	1.15858e+07	1.18357e+07
2021-06-14	B	1	NA	NA	NA	1.61281e+06	1.61281e+06	1.61281e+06	1.61281e+06	NA	NA	NA	1.15858e+07	1.15858e+07	1.15858e+07	1.15858e+07
2021-06-14	B	2	NA	NA	NA	1.61281e+06	1.61281e+06	1.61281e+06	1.61281e+06	NA	NA	NA	1.15858e+07	1.15858e+07	1.15858e+07	1.15858e+07
2021-06-14	B	3	NA	NA	NA	1.61281e+06	1.61281e+06	1.61281e+06	1.61281e+06	NA	NA	NA	1.15858e+07	1.15858e+07	1.15858e+07	1.15858e+07
2021-06-14	B	4	NA	NA	NA	1.61281e+06	1.61281e+06	1.61281e+06	1.61281e+06	NA	NA	NA	1.15858e+07	1.15858e+07	1.15858e+07	1.15858e+07
2021-06-14	B	5	NA	NA	NA	1.61281e+06	1.61281e+06	1.61281e+06	1.61281e+06	NA	NA	NA	1.15858e+07	1.15858e+07	1.15858e+07	1.15858e+07
2021-06-14	B	6	NA	NA	NA	1.61281e+06	1.61281e+06	1.61281e+06	1.61281e+06	NA	NA	NA	1.15858e+07	1.15858e+07	1.15858e+07	1.15858e+07
2021-06-14	C	1	NA	NA	NA	1.61281e+06	1.61281e+06	1.61281e+06	1.61281e+06	NA	NA	NA	1.15858e+07	1.15858e+07	1.15858e+07	1.15858e+07
2021-06-14	C	2	NA	35.7997	NA	1.61281e+06	8.21238e+06	1.61281e+06	2.77467e+06	NA	NA	NA	1.15858e+07	1.15858e+07	1.15858e+07	1.15858e+07
2021-06-14	C	3	NA	NA	37.0579	1.61281e+06	1.61281e+06	1.83312e+06	1.68313e+06	NA	NA	NA	1.15858e+07	1.15858e+07	1.15858e+07	1.15858e+07
2021-06-14	C	4	NA	NA	NA	1.61281e+06	1.61281e+06	1.61281e+06	1.61281e+06	NA	NA	NA	1.15858e+07	1.15858e+07	1.15858e+07	1.15858e+07
2021-06-14	C	5	35.9133	NA	NA	7.58767e+06	1.61281e+06	1.61281e+06	2.70245e+06	NA	NA	NA	1.15858e+07	1.15858e+07	1.15858e+07	1.15858e+07
2021-06-14	C	6	NA	NA	NA	1.61281e+06	1.61281e+06	1.61281e+06	1.61281e+06	NA	NA	NA	1.15858e+07	1.15858e+07	1.15858e+07	1.15858e+07
2021-06-16	A	1	NA	NA	NA	1.61281e+06	1.61281e+06	1.61281e+06	1.61281e+06	NA	NA	NA	1.15858e+07	1.15858e+07	1.15858e+07	1.15858e+07
2021-06-16	A	2	NA	NA	NA	1.61281e+06	1.61281e+06	1.61281e+06	1.61281e+06	NA	NA	NA	1.15858e+07	1.15858e+07	1.15858e+07	1.15858e+07
2021-06-16	A	3	NA	NA	NA	1.61281e+06	1.61281e+06	1.61281e+06	1.61281e+06	NA	NA	NA	1.15858e+07	1.15858e+07	1.15858e+07	1.15858e+07
2021-06-16	A	4	NA	NA	NA	1.61281e+06	1.61281e+06	1.61281e+06	1.61281e+06	NA	NA	NA	1.15858e+07	1.15858e+07	1.15858e+07	1.15858e+07
2021-06-16	A	5	NA	NA	NA	1.61281e+06	1.61281e+06	1.61281e+06	1.61281e+06	NA	NA	NA	1.15858e+07	1.15858e+07	1.15858e+07	1.15858e+07
2021-06-16	A	6	NA	NA	NA	1.61281e+06	1.61281e+06	1.61281e+06	1.61281e+06	NA	NA	NA	1.15858e+07	1.15858e+07	1.15858e+07	1.15858e+07
2021-06-16	B	1	NA	NA	NA	1.61281e+06	1.61281e+06	1.61281e+06	1.61281e+06	NA	NA	NA	1.15858e+07	1.15858e+07	1.15858e+07	1.15858e+07
2021-06-16	B	2	NA	NA	NA	1.61281e+06	1.61281e+06	1.61281e+06	1.61281e+06	NA	NA	NA	1.15858e+07	1.15858e+07	1.15858e+07	1.15858e+07
2021-06-16	B	3	NA	NA	NA	1.61281e+06	1.61281e+06	1.61281e+06	1.61281e+06	NA	NA	NA	1.15858e+07	1.15858e+07	1.15858e+07	1.15858e+07
2021-06-16	B	4	NA	NA	NA	1.61281e+06	1.61281e+06	1.61281e+06	1.61281e+06	NA	NA	NA	1.15858e+07	1.15858e+07	1.15858e+07	1.15858e+07
2021-06-16	B	5	NA	NA	NA	1.61281e+06	1.61281e+06	1.61281e+06	1.61281e+06	NA	NA	NA	1.15858e+07	1.15858e+07	1.15858e+07	1.15858e+07
2021-06-16	B	6	NA	NA	NA	1.61281e+06	1.61281e+06	1.61281e+06	1.61281e+06	NA	NA	NA	1.15858e+07	1.15858e+07	1.15858e+07	1.15858e+07
2021-06-16	C	1	36.957	NA	NA	3.66624e+06	1.61281e+06	1.61281e+06	2.12062e+06	NA	NA	NA	1.15858e+07	1.15858e+07	1.15858e+07	1.15858e+07
2021-06-16	C	2	NA	NA	NA	1.61281e+06	1.61281e+06	1.61281e+06	1.61281e+06	NA	NA	NA	1.15858e+07	1.15858e+07	1.15858e+07	1.15858e+07
2021-06-16	C	3	NA	NA	NA	1.61281e+06	1.61281e+06	1.61281e+06	1.61281e+06	NA	NA	NA	1.15858e+07	1.15858e+07	1.15858e+07	1.15858e+07
2021-06-16	C	4	NA	NA	NA	1.61281e+06	1.61281e+06	1.61281e+06	1.61281e+06	NA	NA	NA	1.15858e+07	1.15858e+07	1.15858e+07	1.15858e+07
2021-06-16	C	5	NA	NA	NA	1.61281e+06	1.61281e+06	1.61281e+06	1.61281e+06	NA	NA	NA	1.15858e+07	1.15858e+07	1.15858e+07	1.15858e+07
2021-06-16	C	6	NA	NA	NA	1.61281e+06	1.61281e+06	1.61281e+06	1.61281e+06	NA	37.0414	NA	1.15858e+07	1.23518e+07	1.15858e+07	1.18357e+07
2021-06-21	A	1	NA	NA	NA	1.61281e+06	1.61281e+06	1.61281e+06	1.61281e+06	NA	NA	NA	1.15858e+07	1.15858e+07	1.15858e+07	1.15858e+07
2021-06-21	A	2	NA	NA	NA	1.61281e+06	1.61281e+06	1.61281e+06	1.61281e+06	NA	NA	NA	1.15858e+07	1.15858e+07	1.15858e+07	1.15858e+07
2021-06-21	A	3	NA	NA	NA	1.61281e+06	1.61281e+06	1.61281e+06	1.61281e+06	NA	NA	NA	1.15858e+07	1.15858e+07	1.15858e+07	1.15858e+07
2021-06-21	A	4	NA	NA	NA	1.61281e+06	1.61281e+06	1.61281e+06	1.61281e+06	NA	NA	NA	1.15858e+07	1.15858e+07	1.15858e+07	1.15858e+07
2021-06-21	A	5	NA	NA	NA	1.61281e+06	1.61281e+06	1.61281e+06	1.61281e+06	NA	NA	NA	1.15858e+07	1.15858e+07	1.15858e+07	1.15858e+07
2021-06-21	A	6	NA	NA	NA	1.61281e+06	1.61281e+06	1.61281e+06	1.61281e+06	NA	NA	NA	1.15858e+07	1.15858e+07	1.15858e+07	1.15858e+07
2021-06-21	B	1	37.0647	35.8238	NA	1.83312e+06	8.076e+06	1.61281e+06	2.87954e+06	NA	NA	NA	1.15858e+07	1.15858e+07	1.15858e+07	1.15858e+07
2021-06-21	B	2	36.0148	NA	NA	7.06955e+06	1.61281e+06	1.61281e+06	2.63948e+06	34.281	34.2052	NA	1.43131e+08	1.50323e+08	1.15858e+07	6.29354e+07
2021-06-21	B	3	NA	NA	NA	1.61281e+06	1.61281e+06	1.61281e+06	1.61281e+06	NA	NA	NA	1.15858e+07	1.15858e+07	1.15858e+07	1.15858e+07
2021-06-21	B	4	NA	NA	NA	1.61281e+06	1.61281e+06	1.61281e+06	1.61281e+06	NA	NA	NA	1.15858e+07	1.15858e+07	1.15858e+07	1.15858e+07
2021-06-21	B	5	NA	NA	NA	1.61281e+06	1.61281e+06	1.61281e+06	1.61281e+06	35.9837	37.0949	36.7819	4.76101e+07	1.23518e+07	2.84176e+07	2.55666e+07
2021-06-21	B	6	NA	NA	NA	1.61281e+06	1.61281e+06	1.61281e+06	1.61281e+06	NA	34.9449	35.5164	1.15858e+07	9.31818e+07	6.44007e+07	4.11196e+07
2021-06-21	C	1	NA	NA	NA	1.61281e+06	1.61281e+06	1.61281e+06	1.61281e+06	NA	NA	NA	1.15858e+07	1.15858e+07	1.15858e+07	1.15858e+07
2021-06-21	C	2	NA	NA	NA	1.61281e+06	1.61281e+06	1.61281e+06	1.61281e+06	NA	NA	NA	1.15858e+07	1.15858e+07	1.15858e+07	1.15858e+07
2021-06-21	C	3	NA	NA	NA	1.61281e+06	1.61281e+06	1.61281e+06	1.61281e+06	NA	NA	NA	1.15858e+07	1.15858e+07	1.15858e+07	1.15858e+07
2021-06-21	C	4	NA	NA	NA	1.61281e+06	1.61281e+06	1.61281e+06	1.61281e+06	NA	NA	NA	1.15858e+07	1.15858e+07	1.15858e+07	1.15858e+07
2021-06-21	C	5	35.8944	NA	NA	7.68794e+06	1.61281e+06	1.61281e+06	2.7143e+06	NA	NA	NA	1.15858e+07	1.15858e+07	1.15858e+07	1.15858e+07
2021-06-21	C	6	NA	NA	NA	1.61281e+06	1.61281e+06	1.61281e+06	1.61281e+06	NA	NA	NA	1.15858e+07	1.15858e+07	1.15858e+07	1.15858e+07
2021-06-23	A	1	NA	NA	NA	1.61281e+06	1.61281e+06	1.61281e+06	1.61281e+06	NA	NA	NA	1.15858e+07	1.15858e+07	1.15858e+07	1.15858e+07
2021-06-23	A	2	NA	NA	NA	1.61281e+06	1.61281e+06	1.61281e+06	1.61281e+06	NA	NA	NA	1.15858e+07	1.15858e+07	1.15858e+07	1.15858e+07
2021-06-23	A	3	NA	NA	NA	1.61281e+06	1.61281e+06	1.61281e+06	1.61281e+06	NA	NA	NA	1.15858e+07	1.15858e+07	1.15858e+07	1.15858e+07
2021-06-23	A	4	NA	NA	NA	1.61281e+06	1.61281e+06	1.61281e+06	1.61281e+06	NA	NA	NA	1.15858e+07	1.15858e+07	1.15858e+07	1.15858e+07
2021-06-23	A	5	NA	NA	NA	1.61281e+06	1.61281e+06	1.61281e+06	1.61281e+06	NA	NA	NA	1.15858e+07	1.15858e+07	1.15858e+07	1.15858e+07
2021-06-23	A	6	NA	NA	NA	1.61281e+06	1.61281e+06	1.61281e+06	1.61281e+06	NA	NA	NA	1.15858e+07	1.15858e+07	1.15858e+07	1.15858e+07
2021-06-23	B	1	NA	34.6157	34.8274	1.61281e+06	1.87421e+07	1.61712e+07	7.87736e+06	NA	NA	NA	1.15858e+07	1.15858e+07	1.15858e+07	1.15858e+07
2021-06-23	B	2	NA	NA	NA	1.61281e+06	1.61281e+06	1.61281e+06	1.61281e+06	NA	NA	NA	1.15858e+07	1.15858e+07	1.15858e+07	1.15858e+07
2021-06-23	B	3	NA	NA	NA	1.61281e+06	1.61281e+06	1.61281e+06	1.61281e+06	NA	NA	37.1191	1.15858e+07	1.15858e+07	1.15858e+07	1.15858e+07
2021-06-23	B	4	NA	NA	NA	1.61281e+06	1.61281e+06	1.61281e+06	1.61281e+06	NA	NA	NA	1.15858e+07	1.15858e+07	1.15858e+07	1.15858e+07
2021-06-23	B	5	NA	NA	NA	1.61281e+06	1.61281e+06	1.61281e+06	1.61281e+06	NA	NA	NA	1.15858e+07	1.15858e+07	1.15858e+07	1.15858e+07
2021-06-23	B	6	NA	NA	NA	1.61281e+06	1.61281e+06	1.61281e+06	1.61281e+06	NA	NA	NA	1.15858e+07	1.15858e+07	1.15858e+07	1.15858e+07
2021-06-23	C	1	NA	NA	NA	1.61281e+06	1.61281e+06	1.61281e+06	1.61281e+06	NA	NA	NA	1.15858e+07	1.15858e+07	1.15858e+07	1.15858e+07
2021-06-23	C	2	NA	NA	NA	1.61281e+06	1.61281e+06	1.61281e+06	1.61281e+06	NA	NA	NA	1.15858e+07	1.15858e+07	1.15858e+07	1.15858e+07
2021-06-23	C	3	NA	NA	NA	1.61281e+06	1.61281e+06	1.61281e+06	1.61281e+06	NA	NA	NA	1.15858e+07	1.15858e+07	1.15858e+07	1.15858e+07
2021-06-23	C	4	NA	NA	NA	1.61281e+06	1.61281e+06	1.61281e+06	1.61281e+06	NA	NA	NA	1.15858e+07	1.15858e+07	1.15858e+07	1.15858e+07
2021-06-23	C	5	NA	NA	NA	1.61281e+06	1.61281e+06	1.61281e+06	1.61281e+06	NA	NA	NA	1.15858e+07	1.15858e+07	1.15858e+07	1.15858e+07
2021-06-23	C	6	NA	37.1315	NA	1.61281e+06	1.83312e+06	1.61281e+06	1.68313e+06	NA	NA	NA	1.15858e+07	1.15858e+07	1.15858e+07	1.15858e+07
2021-06-28	A	1	NA	NA	NA	1.61281e+06	1.61281e+06	1.61281e+06	1.61281e+06	NA	NA	NA	1.15858e+07	1.15858e+07	1.15858e+07	1.15858e+07
2021-06-28	A	2	NA	NA	NA	1.61281e+06	1.61281e+06	1.61281e+06	1.61281e+06	NA	NA	NA	1.15858e+07	1.15858e+07	1.15858e+07	1.15858e+07
2021-06-28	A	3	NA	NA	NA	1.61281e+06	1.61281e+06	1.61281e+06	1.61281e+06	NA	NA	NA	1.15858e+07	1.15858e+07	1.15858e+07	1.15858e+07
2021-06-28	A	4	NA	NA	NA	1.61281e+06	1.61281e+06	1.61281e+06	1.61281e+06	NA	NA	NA	1.15858e+07	1.15858e+07	1.15858e+07	1.15858e+07
2021-06-28	A	5	NA	NA	NA	1.61281e+06	1.61281e+06	1.61281e+06	1.61281e+06	NA	NA	NA	1.15858e+07	1.15858e+07	1.15858e+07	1.15858e+07
2021-06-28	A	6	NA	NA	NA	1.61281e+06	1.61281e+06	1.61281e+06	1.61281e+06	NA	NA	NA	1.15858e+07	1.15858e+07	1.15858e+07	1.15858e+07
2021-06-28	B	1	NA	NA	NA	1.61281e+06	1.61281e+06	1.61281e+06	1.61281e+06	NA	NA	NA	1.15858e+07	1.15858e+07	1.15858e+07	1.15858e+07
2021-06-28	B	2	NA	NA	NA	1.61281e+06	1.61281e+06	1.61281e+06	1.61281e+06	NA	NA	NA	1.15858e+07	1.15858e+07	1.15858e+07	1.15858e+07
2021-06-28	B	3	NA	NA	NA	1.61281e+06	1.61281e+06	1.61281e+06	1.61281e+06	NA	NA	NA	1.15858e+07	1.15858e+07	1.15858e+07	1.15858e+07
2021-06-28	B	4	NA	NA	NA	1.61281e+06	1.61281e+06	1.61281e+06	1.61281e+06	NA	NA	NA	1.15858e+07	1.15858e+07	1.15858e+07	1.15858e+07
2021-06-28	B	5	NA	NA	NA	1.61281e+06	1.61281e+06	1.61281e+06	1.61281e+06	NA	NA	NA	1.15858e+07	1.15858e+07	1.15858e+07	1.15858e+07
2021-06-28	B	6	NA	NA	NA	1.61281e+06	1.61281e+06	1.61281e+06	1.61281e+06	NA	NA	NA	1.15858e+07	1.15858e+07	1.15858e+07	1.15858e+07
2021-06-28	C	1	NA	NA	NA	1.61281e+06	1.61281e+06	1.61281e+06	1.61281e+06	NA	NA	NA	1.15858e+07	1.15858e+07	1.15858e+07	1.15858e+07
2021-06-28	C	2	NA	NA	NA	1.61281e+06	1.61281e+06	1.61281e+06	1.61281e+06	NA	NA	NA	1.15858e+07	1.15858e+07	1.15858e+07	1.15858e+07
2021-06-28	C	3	NA	NA	NA	1.61281e+06	1.61281e+06	1.61281e+06	1.61281e+06	NA	NA	NA	1.15858e+07	1.15858e+07	1.15858e+07	1.15858e+07
2021-06-28	C	4	NA	NA	NA	1.61281e+06	1.61281e+06	1.61281e+06	1.61281e+06	NA	NA	NA	1.15858e+07	1.15858e+07	1.15858e+07	1.15858e+07
2021-06-28	C	5	NA	NA	NA	1.61281e+06	1.61281e+06	1.61281e+06	1.61281e+06	NA	NA	NA	1.15858e+07	1.15858e+07	1.15858e+07	1.15858e+07
2021-06-28	C	6	NA	NA	NA	1.61281e+06	1.61281e+06	1.61281e+06	1.61281e+06	NA	NA	NA	1.15858e+07	1.15858e+07	1.15858e+07	1.15858e+07
2021-06-30	A	1	NA	NA	NA	1.61281e+06	1.61281e+06	1.61281e+06	1.61281e+06	NA	NA	NA	1.15858e+07	1.15858e+07	1.15858e+07	1.15858e+07
2021-06-30	A	2	NA	NA	NA	1.61281e+06	1.61281e+06	1.61281e+06	1.61281e+06	NA	NA	NA	1.15858e+07	1.15858e+07	1.15858e+07	1.15858e+07
2021-06-30	A	3	NA	NA	NA	1.61281e+06	1.61281e+06	1.61281e+06	1.61281e+06	NA	NA	NA	1.15858e+07	1.15858e+07	1.15858e+07	1.15858e+07
2021-06-30	A	4	NA	NA	NA	1.61281e+06	1.61281e+06	1.61281e+06	1.61281e+06	NA	NA	NA	1.15858e+07	1.15858e+07	1.15858e+07	1.15858e+07
2021-06-30	A	5	NA	NA	NA	1.61281e+06	1.61281e+06	1.61281e+06	1.61281e+06	37.0102	NA	NA	1.23518e+07	1.15858e+07	1.15858e+07	1.18357e+07
2021-06-30	A	6	NA	NA	NA	1.61281e+06	1.61281e+06	1.61281e+06	1.61281e+06	NA	NA	NA	1.15858e+07	1.15858e+07	1.15858e+07	1.15858e+07
2021-06-30	B	1	NA	NA	NA	1.61281e+06	1.61281e+06	1.61281e+06	1.61281e+06	NA	NA	NA	1.15858e+07	1.15858e+07	1.15858e+07	1.15858e+07
2021-06-30	B	2	NA	NA	NA	1.61281e+06	1.61281e+06	1.61281e+06	1.61281e+06	NA	NA	NA	1.15858e+07	1.15858e+07	1.15858e+07	1.15858e+07
2021-06-30	B	3	NA	NA	NA	1.61281e+06	1.61281e+06	1.61281e+06	1.61281e+06	NA	NA	NA	1.15858e+07	1.15858e+07	1.15858e+07	1.15858e+07
2021-06-30	B	4	NA	NA	NA	1.61281e+06	1.61281e+06	1.61281e+06	1.61281e+06	NA	NA	NA	1.15858e+07	1.15858e+07	1.15858e+07	1.15858e+07
2021-06-30	B	5	NA	NA	NA	1.61281e+06	1.61281e+06	1.61281e+06	1.61281e+06	NA	NA	NA	1.15858e+07	1.15858e+07	1.15858e+07	1.15858e+07
2021-06-30	B	6	NA	NA	NA	1.61281e+06	1.61281e+06	1.61281e+06	1.61281e+06	NA	NA	NA	1.15858e+07	1.15858e+07	1.15858e+07	1.15858e+07
2021-06-30	C	1	NA	NA	NA	1.61281e+06	1.61281e+06	1.61281e+06	1.61281e+06	NA	NA	NA	1.15858e+07	1.15858e+07	1.15858e+07	1.15858e+07
2021-06-30	C	2	NA	NA	NA	1.61281e+06	1.61281e+06	1.61281e+06	1.61281e+06	NA	NA	NA	1.15858e+07	1.15858e+07	1.15858e+07	1.15858e+07
2021-06-30	C	3	NA	NA	NA	1.61281e+06	1.61281e+06	1.61281e+06	1.61281e+06	NA	NA	NA	1.15858e+07	1.15858e+07	1.15858e+07	1.15858e+07
2021-06-30	C	4	NA	NA	NA	1.61281e+06	1.61281e+06	1.61281e+06	1.61281e+06	NA	NA	NA	1.15858e+07	1.15858e+07	1.15858e+07	1.15858e+07
2021-06-30	C	5	NA	NA	NA	1.61281e+06	1.61281e+06	1.61281e+06	1.61281e+06	NA	NA	NA	1.15858e+07	1.15858e+07	1.15858e+07	1.15858e+07
2021-06-30	C	6	NA	NA	NA	1.61281e+06	1.61281e+06	1.61281e+06	1.61281e+06	NA	NA	NA	1.15858e+07	1.15858e+07	1.15858e+07	1.15858e+07

## Sheet: RT-qPCR - Inhibition Control
		Sample + BCoV RNA					Molecular-Grade Water + BCoV RNA					Cq Change
Date	WRF	Cq RXN 1	Cq RXN 2	Cq RXN 3	Geom.Mean	Std	Cq RXN 1	Cq RXN 2	Cq RXN 3	Geom.Mean	Std	Change
2020-06-30	B	18.0079	18.2291	17.9409	18.0589	0.150865	NA	NA	NA	NA	NA	NA			6.85251
2020-07-07	B	17.7124	17.813	17.6953	17.7402	0.0635837	NA	NA	NA	NA	NA	NA
2020-07-14	B	17.3659	17.4995	17.5034	17.4561	0.0782806	NA	NA	NA	NA	NA	NA
2020-07-21	A	15.1236	15.2684	15.323	15.2381	0.10305	16.5087	16.4456	16.412	16.4554	0.0490692	-1.21727
2020-07-21	B	15.7104	15.5993	15.5382	15.6158	0.0872833	16.5087	16.4456	16.412	16.4554	0.0490692	-0.839539
2020-07-28	A	19.1249	18.1969	18.2258	18.5109	0.527669	NA	NA	NA	NA	NA	NA
2020-07-28	B	17.348	17.4872	17.5079	17.4475	0.086969	NA	NA	NA	NA	NA	NA
2020-08-04	A	18.657	18.2796	18.2339	18.3892	0.232217	20.4158	18.4845	18.4082	19.0807	1.13771	-0.691547
2020-08-11	A	18.7323	18.3568	18.4453	18.5108	0.196312	NA	NA	NA	NA	NA	NA
2020-08-11	B	17.7619	17.669	17.944	17.7913	0.139873	NA	NA	NA	NA	NA	NA
2020-08-18	A	17.5268	17.5111	17.5652	17.5343	0.0278241	17.7215	17.7483	17.8296	17.7664	0.056306	-0.232088
2020-08-18	B	17.8541	17.7699	17.8435	17.8224	0.0458407	17.7215	17.7483	17.8296	17.7664	0.056306	0.0560341
2020-08-25	A	17.331	17.4132	17.5361	17.4265	0.103233	NA	NA	NA	NA	NA	NA
2020-08-25	B	16.8042	16.8871	16.8479	16.8464	0.0414615	NA	NA	NA	NA	NA	NA
2020-09-01	A	19.2731	19.2781	19.1742	19.2417	0.0585647	19.9716	19.9499	19.9744	19.9653	0.0134053	-0.723529
2020-09-01	B	18.9808	18.9714	18.9308	18.961	0.0265712	19.9716	19.9499	19.9744	19.9653	0.0134053	-1.00428
2020-09-08	A	19.6513	18.9682	18.9307	19.1805	0.405646	18.9796	18.8463	18.7904	18.8719	0.0971971	0.308624
2020-09-08	B	18.6591	18.2166	18.2963	18.3896	0.235838	18.9796	18.8463	18.7904	18.8719	0.0971971	-0.482257
2020-09-15	A	19.5001	18.689	18.5956	18.9239	0.497461	18.9075	16.9356	16.8671	17.5452	1.15878	1.37873
2020-09-15	B	21.0438	19.3773	19.342	19.9055	0.972522	18.9075	16.9356	16.8671	17.5452	1.15878	2.36031
2020-09-22	A	19.3493	18.9668	18.835	19.0491	0.267151	19.2812	18.9775	18.7026	18.9856	0.289453	0.0634881
2020-09-22	B	23.1532	22.8062	22.6492	22.8686	0.257904	19.2812	18.9775	18.7026	18.9856	0.289453	3.88296
2020-09-29	A	18.9795	18.8985	18.7984	18.892	0.090716	17.7812	17.5163	17.7277	17.6747	0.140061	1.2173
2020-09-29	B	19.7105	18.3435	18.4307	18.818	0.765333	17.7812	17.5163	17.7277	17.6747	0.140061	1.1433
2020-09-29	C	18.9711	18.8546	18.8463	18.8906	0.0697647	17.7812	17.5163	17.7277	17.6747	0.140061	1.21587
2020-10-06	A	19.5994	18.8407	18.514	18.9793	0.556867	17.2891	17.3189	17.3638	17.3239	0.0376244	1.65536
2020-10-06	B	18.7726	18.9334	18.7524	18.8193	0.0991905	17.2891	17.3189	17.3638	17.3239	0.0376244	1.49541
2020-10-06	C	18.6896	18.6518	18.3058	18.5482	0.211487	17.2891	17.3189	17.3638	17.3239	0.0376244	1.22435
2020-10-13	A	19.1324	19.3306	16.6941	18.3454	1.46832	18.0049	17.3678	16.785	17.3788	0.610122	0.966604
2020-10-13	B	18.4493	16.8922	16.7413	17.3441	0.94555	18.0049	17.3678	16.785	17.3788	0.610122	-0.0346691
2020-10-13	C	17.6781	17.0309	16.7929	17.1632	0.458109	18.0049	17.3678	16.785	17.3788	0.610122	-0.215536
2020-10-27	A	15.9908	16.0459	15.8277	15.9545	0.113447	15.2146	15.3176	15.1624	15.2314	0.0789423	0.72312
2020-10-27	B	16.0411	16.1688	15.8524	16.0203	0.159191	15.2146	15.3176	15.1624	15.2314	0.0789423	0.788865
2020-10-27	C	16.0727	16.0877	15.8904	16.0167	0.109782	15.2146	15.3176	15.1624	15.2314	0.0789423	0.785275
2020-11-02	A	16.7142	16.6216	16.5342	16.6232	0.0900523	16.6405	16.5204	16.5097	16.5568	0.0726407	0.0664004
2020-11-02	B	16.7404	16.6053	16.6023	16.6492	0.0789096	16.6405	16.5204	16.5097	16.5568	0.0726407	0.0924585
2020-11-02	C	16.7145	16.6512	16.671	16.6789	0.0323804	16.6405	16.5204	16.5097	16.5568	0.0726407	0.122102
2020-11-04	A	16.7012	16.6114	16.656	16.6561	0.0449155	16.6433	16.7408	16.6842	16.6894	0.0489913	-0.0332293
2020-11-04	B	16.9502	16.7883	16.796	16.8447	0.0912888	16.6433	16.7408	16.6842	16.6894	0.0489913	0.155293
2020-11-04	C	16.9086	16.8041	16.7657	16.826	0.0739689	16.6433	16.7408	16.6842	16.6894	0.0489913	0.13663
2020-11-09	A	17.0988	17.0775	17.1029	17.0931	0.01365	16.8474	16.7776	16.7283	16.7843	0.0598582	0.308738
2020-11-09	B	17.8015	17.776	17.7561	17.7778	0.0227288	16.8474	16.7776	16.7283	16.7843	0.0598582	0.993512
2020-11-09	C	17.5591	17.5857	17.6027	17.5825	0.0219701	16.8474	16.7776	16.7283	16.7843	0.0598582	0.798169
2020-11-11	A	17.2191	17.4649	17.4812	17.388	0.146854	NA	NA	NA	NA	NA	NA
2020-11-11	B	17.5949	17.6243	17.6136	17.6109	0.0148516	NA	NA	NA	NA	NA	NA
2020-11-11	C	17.555	17.6873	17.7438	17.6619	0.0969223	NA	NA	NA	NA	NA	NA
2020-11-16	A	17.8918	17.6608	17.5866	17.7126	0.159132	17.4591	17.3481	17.6988	17.5014	0.179268	0.211192
2020-11-16	B	17.5812	17.4506	17.2854	17.4387	0.148226	17.4591	17.3481	17.6988	17.5014	0.179268	-0.0627434
2020-11-16	C	18.5909	18.467	18.3206	18.4592	0.135331	17.4591	17.3481	17.6988	17.5014	0.179268	0.957753
2020-11-18	A	18.269	18.3455	18.3929	18.3357	0.0624964	16.9965	16.8954	16.9035	16.9317	0.056171	1.40398
2020-11-18	B	17.9354	17.8563	17.8758	17.8891	0.0411821	16.9965	16.8954	16.9035	16.9317	0.056171	0.957386
2020-11-18	C	17.9443	18.0212	17.9475	17.971	0.04354	16.9965	16.8954	16.9035	16.9317	0.056171	1.03924
2020-11-23	A	17.2994	17.3906	17.1751	17.2882	0.108154	16.6268	16.7645	16.6167	16.6692	0.0826056	0.618956
2020-11-23	B	16.9888	17.0364	16.8474	16.9573	0.0982884	16.6268	16.7645	16.6167	16.6692	0.0826056	0.288148
2020-11-23	C	16.9753	17.0678	16.978	17.007	0.0526453	16.6268	16.7645	16.6167	16.6692	0.0826056	0.337801
2020-11-25	A	16.8998	16.6689	16.7788	16.7822	0.115469	16.2961	16.2483	16.2681	16.2708	0.0240172	0.511433
2020-11-25	B	16.6039	16.4904	16.4846	16.5262	0.0672838	16.2961	16.2483	16.2681	16.2708	0.0240172	0.25543
2020-11-25	C	16.6668	16.5177	16.5459	16.5766	0.0792056	16.2961	16.2483	16.2681	16.2708	0.0240172	0.305845
2020-11-30	A	16.4083	16.3505	16.371	16.3766	0.0293047	16.5945	16.5273	16.4893	16.537	0.053234	-0.160398
2020-11-30	B	16.4075	16.4267	16.374	16.4027	0.0266992	16.5945	16.5273	16.4893	16.537	0.053234	-0.134245
2020-11-30	C	16.9053	16.9449	16.7628	16.8708	0.0957882	16.5945	16.5273	16.4893	16.537	0.053234	0.333854
2020-12-02	A	16.7513	16.7549	16.8385	16.7815	0.0493194	16.7795	16.7295	16.4893	16.6656	0.155152	0.115911
2020-12-02	B	16.7204	16.8829	16.7148	16.7725	0.0954895	16.7795	16.7295	16.4893	16.6656	0.155152	0.106919
2020-12-02	C	16.8959	16.9535	16.9524	16.9339	0.0328989	16.7795	16.7295	16.4893	16.6656	0.155152	0.268305
2020-12-07	A	17.5389	17.4818	17.3349	17.4517	0.105234	17.1373	17.1362	17.147	17.1402	0.00593883	0.31151
2020-12-07	B	17.574	17.2839	17.2399	17.3653	0.181563	17.1373	17.1362	17.147	17.1402	0.00593883	0.225151
2020-12-07	C	17.5312	17.3875	17.4029	17.4404	0.0788996	17.1373	17.1362	17.147	17.1402	0.00593883	0.300273
2020-12-09	A	17.5754	17.564	17.6539	17.5977	0.04897	17.2475	17.3205	17.0587	17.2085	0.135111	0.389206
2020-12-09	B	17.1894	17.093	17.1582	17.1468	0.0492238	17.2475	17.3205	17.0587	17.2085	0.135111	-0.0617286
2020-12-09	C	17.2048	17.2093	17.09	17.168	0.0675861	17.2475	17.3205	17.0587	17.2085	0.135111	-0.0405836
2020-12-14	A	17.2292	16.9816	16.9873	17.0656	0.141332	16.7758	16.9954	16.8417	16.8707	0.112711	0.194924
2020-12-14	B	17.0288	16.7599	16.8469	16.8781	0.137239	16.7758	16.9954	16.8417	16.8707	0.112711	0.00741811
2020-12-14	C	17.3252	17.1672	17.1517	17.2146	0.0960173	16.7758	16.9954	16.8417	16.8707	0.112711	0.343828
2020-12-16	A	16.7588	16.9171	16.9053	16.8603	0.0882012	16.8514	16.8701	16.7033	16.8081	0.0913928	0.0521503
2020-12-16	C	17.046	17.058	16.9087	17.0041	0.0829534	16.8514	16.8701	16.7033	16.8081	0.0913928	0.195999
2020-12-21	A	16.9607	17.0128	16.9672	16.9802	0.0283971	17.2345	17.1002	17.2696	17.2013	0.0894148	-0.221078
2020-12-21	B	17.2576	17.195	17.2683	17.2403	0.0396033	17.2345	17.1002	17.2696	17.2013	0.0894148	0.0389973
2020-12-21	C	17.286	17.1192	17.077	17.1605	0.110491	17.2345	17.1002	17.2696	17.2013	0.0894148	-0.0408023
2021-01-27	A	19.4069	19.1637	19.0135	19.194	0.198527	19.5129	19.2605	19.4066	19.3931	0.126708	-0.199013
2021-01-27	B	19.5171	18.7732	18.7966	19.0259	0.4229	19.5129	19.2605	19.4066	19.3931	0.126708	-0.367183
2021-01-27	C	19.8289	19.6204	19.5459	19.6647	0.146734	19.5129	19.2605	19.4066	19.3931	0.126708	0.271626
2021-02-01	A	15.7543	15.966	15.5449	15.7541	0.210526	17.0214	15.9512	15.8513	16.2661	0.648638	-0.512
2021-02-01	B	15.4951	16.8177	15.2233	15.8303	0.852939	17.0214	15.9512	15.8513	16.2661	0.648638	-0.435783
2021-02-01	C	15.7088	15.0311	15.2627	15.3316	0.344509	17.0214	15.9512	15.8513	16.2661	0.648638	-0.934491
2021-02-03	A	14.3274	15.2817	15	14.8643	0.490327	16.1078	17.9802	15.4173	16.4669	1.32608	-1.60269
2021-02-03	B	15.1617	15.6307	15.4887	15.4258	0.240531	16.1078	17.9802	15.4173	16.4669	1.32608	-1.04116
2021-02-03	C	16.1286	15.8236	15.4999	15.8153	0.314421	16.1078	17.9802	15.4173	16.4669	1.32608	-0.651659
2021-02-08	A	17.9016	18.1412	20.2268	18.7282	1.2789	14.0769	14.1157	14.0732	14.0886	0.0235034	4.63958
2021-02-08	B	16.6034	17.745	17.7449	17.356	0.659089	14.0769	14.1157	14.0732	14.0886	0.0235034	3.2674
2021-02-08	C	18.0085	16.1542	14.7509	16.2503	1.634	14.0769	14.1157	14.0732	14.0886	0.0235034	2.16169
2021-02-10	A	19.4784	19.0206	15.9495	18.079	1.91894	13.7148	14.0279	13.0907	13.6055	0.477096	4.47349
2021-02-10	B	18.9968	18.5411	18.8902	18.8083	0.238379	13.7148	14.0279	13.0907	13.6055	0.477096	5.20283
2021-02-10	C	18.9541	18.7594	15.3911	17.6223	2.00323	13.7148	14.0279	13.0907	13.6055	0.477096	4.01681
2021-02-15	A	18.7182	18.1443	18.3154	18.391	0.294637	18.9885	15.3058	18.479	17.5122	1.99547	0.87881
2021-02-15	B	19.3964	18.9143	19.0156	19.1076	0.254166	18.9885	15.3058	18.479	17.5122	1.99547	1.5954
2021-02-15	C	16.0019	15.9823	17.9179	16.6099	1.11188	18.9885	15.3058	18.479	17.5122	1.99547	-0.902365
2021-02-17	A	13.4388	13.4388	13.4388	13.4388	0	21.9404	34.6628	7.77053	18.0795	13.4526	-4.64064
2021-02-17	B	14.2342	14.2342	14.2342	14.2342	2.17558e-15	21.9404	34.6628	7.77053	18.0795	13.4526	-3.84525
2021-02-17	C	13.881	13.881	13.881	13.881	0	21.9404	34.6628	7.77053	18.0795	13.4526	-4.19852
2021-02-22	A	18.1585	16.3461	18.2939	17.5766	1.08758	13.1502	13.2661	13.5645	13.3258	0.213757	4.25074
2021-02-22	B	17.4446	15.1361	17.612	16.6915	1.38366	13.1502	13.2661	13.5645	13.3258	0.213757	3.36566
2021-02-22	C	15.5435	15.4038	14.6907	15.208	0.45741	13.1502	13.2661	13.5645	13.3258	0.213757	1.88221
2021-02-24	A	17.4962	13.2165	13.5838	14.6452	2.37197	NA	NA	NA	NA	NA	NA
2021-02-24	B	15.1383	13.6868	14.455	14.4145	0.726138	NA	NA	NA	NA	NA	NA
2021-02-24	C	15.4743	13.8579	13.9721	14.4164	0.902048	NA	NA	NA	NA	NA	NA
2021-03-01	A	18.288	18.336	18.4814	18.3683	0.100703	13.6289	14.7097	13.0512	13.7797	0.841864	4.58864
2021-03-01	B	17.6384	14.7029	14.2127	15.4471	1.85263	13.6289	14.7097	13.0512	13.7797	0.841864	1.66741
2021-03-01	C	15.2099	15.5175	14.1686	14.954	0.706936	13.6289	14.7097	13.0512	13.7797	0.841864	1.17435
2021-03-03	A	18.9136	19.0048	18.451	18.7882	0.296917	19.9819	17.6174	13.6851	16.8892	3.18077	1.89905
2021-03-03	B	19.8166	18.7894	18.3227	18.9661	0.764233	19.9819	17.6174	13.6851	16.8892	3.18077	2.07688
2021-03-03	C	19.5721	18.7333	18.259	18.847	0.664902	19.9819	17.6174	13.6851	16.8892	3.18077	1.95782
2021-03-08	A	16.1215	16.5923	14.8678	15.8436	0.891392	14.2678	14.5156	13.5965	14.1213	0.475552	1.72231
2021-03-08	B	19.4655	16.2761	15.7545	17.0899	2.00898	14.2678	14.5156	13.5965	14.1213	0.475552	2.96865
2021-03-08	C	19.8993	18.8682	16.0016	18.1793	2.0196	14.2678	14.5156	13.5965	14.1213	0.475552	4.05807
2021-03-10	A	15.5841	17.9741	15.2348	16.2202	1.49093	15.279	15.1471	14.4228	14.9448	0.461021	1.27536
2021-03-10	B	17.8101	17.87	17.7122	17.7973	0.0796627	15.279	15.1471	14.4228	14.9448	0.461021	2.85252
2021-03-10	C	17.4918	16.0606	17.4754	16.9958	0.821578	15.279	15.1471	14.4228	14.9448	0.461021	2.05098
2021-03-15	A	18.8819	18.2957	18.4226	18.5317	0.308374	17.814	15.6215	17.979	17.1034	1.31607	1.42828
2021-03-15	B	18.7316	18.5459	18.6415	18.6395	0.0929035	17.814	15.6215	17.979	17.1034	1.31607	1.53608
2021-03-15	C	17.8633	17.8739	16.1304	17.2693	1.00355	17.814	15.6215	17.979	17.1034	1.31607	0.165883
2021-03-22	A	19.7417	19.4296	19.6037	19.5913	0.156381	15.4796	15.5353	14.633	15.2103	0.505661	4.38095
2021-03-22	B	19.7481	19.627	19.7565	19.7105	0.0724849	15.4796	15.5353	14.633	15.2103	0.505661	4.50015
2021-03-22	C	19.3498	17.6092	19.1667	18.692	0.9565	15.4796	15.5353	14.633	15.2103	0.505661	3.48166
2021-03-24	A	17.2012	19.2742	19.5947	18.6591	1.29927	18.9737	16.4029	15.8865	17.036	1.65361	1.62313
2021-03-24	B	20.2456	19.84	19.9346	20.006	0.212185	18.9737	16.4029	15.8865	17.036	1.65361	2.96999
2021-03-24	C	19.5728	19.3828	19.4184	19.4579	0.10098	18.9737	16.4029	15.8865	17.036	1.65361	2.42186
2021-03-31	B	14.5764	14.771	15.8042	15.041	0.659903	NA	NA	NA	NA	NA	NA
2021-03-31	C	15.836	15.3578	16.3568	15.8449	0.499665	NA	NA	NA	NA	NA	NA
2021-04-05	A	14.2242	18.4655	12.1572	14.7257	3.21598	13.8643	14.1985	12.3452	13.4445	0.987746	1.28112
2021-04-05	B	18.7681	18.8056	18.9953	18.8561	0.12182	13.8643	14.1985	12.3452	13.4445	0.987746	5.41154
2021-04-05	C	19.973	19.8778	20.0042	19.9516	0.0658539	13.8643	14.1985	12.3452	13.4445	0.987746	6.50708
2021-04-07	A	17.3094	19.2389	15.2012	17.1704	2.0195	19.5344	19.2906	15.2125	17.8971	2.42795	-0.726648
2021-04-07	B	19.6936	17.1447	16.5146	17.7327	1.68322	19.5344	19.2906	15.2125	17.8971	2.42795	-0.16439
2021-04-07	C	20.0726	20.0141	17.22	19.0542	1.63035	19.5344	19.2906	15.2125	17.8971	2.42795	1.15713
2021-04-12	A	14.4894	17.9685	13.7414	15.2944	2.25582	14.6917	14.9598	13.5224	14.3775	0.764344	0.916865
2021-04-12	B	17.7538	17.8143	13.7881	16.3376	2.30724	14.6917	14.9598	13.5224	14.3775	0.764344	1.96009
2021-04-12	C	17.6796	17.4067	17.989	17.6902	0.29132	14.6917	14.9598	13.5224	14.3775	0.764344	3.31269
2021-04-14	A	19.6467	19.284	19.9693	19.6313	0.342844	13.1975	12.867	12.2887	12.7788	0.460033	6.85251
2021-04-14	B	19.1392	18.9385	19.1257	19.0676	0.112178	13.1975	12.867	12.2887	12.7788	0.460033	6.28872
2021-04-14	C	18.8598	18.6385	18.845	18.7808	0.123689	13.1975	12.867	12.2887	12.7788	0.460033	6.002
2021-04-19	A	18.4232	18.2824	13.6921	16.6452	2.69176	18.382	14.3846	12.5772	14.9265	2.97047	1.71872
2021-04-19	B	18.6874	18.3361	18.4818	18.5012	0.176517	18.382	14.3846	12.5772	14.9265	2.97047	3.5747
2021-04-19	C	18.2432	17.9087	18.2371	18.129	0.191392	18.382	14.3846	12.5772	14.9265	2.97047	3.20246
2021-04-21	A	19.5109	19.3475	19.5227	19.4602	0.0979265	19.4776	19.147	16.4235	18.2965	1.67599	1.16372
2021-04-21	B	19.5673	19.4521	19.4848	19.5014	0.0593725	19.4776	19.147	16.4235	18.2965	1.67599	1.20489
2021-04-21	C	19.9913	19.9169	19.9288	19.9456	0.0399779	19.4776	19.147	16.4235	18.2965	1.67599	1.64914
2021-04-28	A	16.8861	19.0691	18.9767	18.2821	1.23457	18.9075	19.0415	16.4624	18.0971	1.4519	0.184998
2021-04-28	B	18.7832	18.7843	18.9324	18.8332	0.0858624	18.9075	19.0415	16.4624	18.0971	1.4519	0.736038
2021-04-28	C	19.6291	19.4469	19.3079	19.4608	0.161065	18.9075	19.0415	16.4624	18.0971	1.4519	1.36371
2021-05-03	A	6.36696	15.9735	5.00736	7.98571	5.97761	15.9868	17.9919	6.76573	12.4849	5.98715	-4.49916
2021-05-03	B	15.9585	15.9876	15.7892	15.9115	0.107131	15.9868	17.9919	6.76573	12.4849	5.98715	3.42662
2021-05-03	C	16.665	16.9891	17.8707	17.1675	0.623953	15.9868	17.9919	6.76573	12.4849	5.98715	4.68258
2021-05-10	A	19.2794	19.241	16.779	18.3948	1.43265	16.6304	18.9702	14.7728	16.7037	2.10334	1.69114
2021-05-10	B	19.2523	19.09	19.2869	19.2096	0.10516	16.6304	18.9702	14.7728	16.7037	2.10334	2.50588
2021-05-10	C	18.8849	18.5807	15.2548	17.4929	2.01378	16.6304	18.9702	14.7728	16.7037	2.10334	0.789224
2021-05-12	A	18.952	19.0213	18.9679	18.9804	0.0362916	19.2318	19.255	19.2447	19.2438	0.0116466	-0.263455
2021-05-12	B	19.0541	18.7799	18.9221	18.9184	0.137121	19.2318	19.255	19.2447	19.2438	0.0116466	-0.325457
2021-05-12	C	19.1381	18.8635	18.8963	18.9656	0.149975	19.2318	19.255	19.2447	19.2438	0.0116466	-0.278273
2021-05-17	A	17.2834	19.8227	16.4434	17.7935	1.7594	15.3262	14.7037	13.6969	14.56	0.822146	3.2335
2021-05-17	B	19.9909	19.2967	15.8689	18.2931	2.20688	15.3262	14.7037	13.6969	14.56	0.822146	3.73311
2021-05-17	C	17.6016	18.3244	14.744	16.8164	1.89332	15.3262	14.7037	13.6969	14.56	0.822146	2.25639
2021-05-19	A	18.7221	18.6201	18.6997	18.6806	0.0535782	18.3736	18.2916	18.3688	18.3446	0.0460138	0.335952
2021-05-19	B	18.8898	18.685	18.6946	18.7562	0.115601	18.3736	18.2916	18.3688	18.3446	0.0460138	0.411586
2021-05-19	C	18.6743	18.4706	18.3262	18.4898	0.174877	18.3736	18.2916	18.3688	18.3446	0.0460138	0.145176
2021-06-14	A	19.678	19.7276	19.6042	19.6699	0.0621346	18.7348	18.7319	18.9666	18.8108	0.134659	0.859063
2021-06-14	B	19.7872	19.7075	19.6739	19.7228	0.0581674	18.7348	18.7319	18.9666	18.8108	0.134659	0.912015
2021-06-14	C	19.7287	19.4588	19.5407	19.5757	0.13835	18.7348	18.7319	18.9666	18.8108	0.134659	0.764933
2021-06-16	A	19.3265	19.2274	19.1282	19.2272	0.09911	18.9914	18.7765	18.8363	18.8678	0.110898	0.359382
2021-06-16	B	19.2431	19.0905	18.9367	19.0897	0.153235	18.9914	18.7765	18.8363	18.8678	0.110898	0.221839
2021-06-16	C	19.242	19.0577	18.9752	19.0913	0.136594	18.9914	18.7765	18.8363	18.8678	0.110898	0.223507
2021-06-21	A	19.5439	19.1163	19.131	19.2627	0.242724	19.0047	18.712	18.905	18.8735	0.148806	0.389169
2021-06-21	B	19.3035	19.0063	19.0166	19.1083	0.168729	19.0047	18.712	18.905	18.8735	0.148806	0.234772
2021-06-21	C	19.0285	18.8458	18.8336	18.9024	0.109163	19.0047	18.712	18.905	18.8735	0.148806	0.028914
2021-06-23	A	20.3408	20.3299	20.1729	20.2811	0.0939462	16.8729	16.8729	16.8729	16.8729	1.37409e-06	3.40819
2021-06-23	B	20.4055	20.1022	20.141	20.2158	0.165027	16.8729	16.8729	16.8729	16.8729	1.37409e-06	3.34289
2021-06-23	C	20.3295	19.8619	20.213	20.1338	0.243418	16.8729	16.8729	16.8729	16.8729	1.37409e-06	3.26088
2021-06-28	A	19.3722	19.2212	16.6381	18.3663	1.53679	18.62	18.6951	13.015	16.5469	3.25797	1.81937
2021-06-28	B	19.1602	19.0057	18.9746	19.0467	0.0993815	18.62	18.6951	13.015	16.5469	3.25797	2.49977
2021-06-28	C	18.7803	18.4833	18.7097	18.6574	0.155152	18.62	18.6951	13.015	16.5469	3.25797	2.11045

## Sheet: RT-qPCR - Recovery Control
Date	WRF	Cq Process Control	Cq CalfGuard	Copies Spiked	Copies Recovered	Percent Recovery
2020-06-30	A	33.3075	24.8699	6.31683	2.79384	44.2286
2020-06-30	B	32.792	24.8699	6.31683	4.03225	63.8335
2020-07-14	A	32.3314	24.8699	6.31683	5.59682	88.6018
2020-07-14	B	32.4605	24.8699	6.31683	5.10643	80.8386
2020-07-21	A	31.0225	23.0036	23.4948	13.8093	58.7762
2020-07-21	B	28.7121	23.0036	23.4948	60.8726	259.09
2020-07-28	A	32.4001	23.0036	23.4948	5.32072	22.6464
2020-07-28	B	30.7476	23.0036	23.4948	17.2629	73.4756
2020-08-04	A	32.4434	23.0036	23.4948	5.16821	21.9973
2020-08-04	B	33.1226	23.0036	23.4948	3.18744	13.5666
2020-08-11	A	33.3408	24.0845	11.0397	2.7266	24.6981
2020-08-11	B	33.3782	24.0845	11.0397	2.65584	24.0571
2020-08-18	A	32.6658	24.0845	11.0397	4.40999	39.9467
2020-08-18	B	32.0695	24.0845	11.0397	6.74293	61.0789
2020-08-25	A	32.1504	24.0845	11.0397	6.36495	57.6551
2020-08-25	B	33.3512	24.0845	11.0397	2.6862	24.3322
2020-09-01	A	34.1327	24.5727	7.80379	1.55313	19.9023
2020-09-01	B	35.5684	24.5727	7.80379	0.560075	7.17696
2020-09-08	A	33.1869	24.5727	7.80379	3.01927	38.6898
2020-09-08	B	32.9019	24.5727	7.80379	3.67179	47.0514
2020-09-15	A	32.263	24.5727	7.80379	5.82307	74.6185
2020-09-15	B	33.8826	24.5727	7.80379	1.81777	23.2934
2020-09-22	A	32.114	24.4327	8.56932	6.53296	76.2366
2020-09-22	B	33.0714	24.4327	8.56932	3.30355	38.5508
2020-09-29	A	32.7432	24.4327	8.56932	4.16931	48.6539
2020-09-29	B	32.6886	24.4327	8.56932	4.30481	50.2352
2020-09-29	C	32.7517	24.4327	8.56932	4.14613	48.3835
2020-10-06	A	32.9653	24.4327	8.56932	3.56222	41.5695
2020-10-06	B	32.2418	24.4327	8.56932	5.96257	69.5804
2020-10-06	C	35.5837	24.4327	8.56932	0.55314	6.45489
2020-10-13	A	31.2617	22.7276	28.7651	11.8821	41.3073
2020-10-13	B	31.4272	22.7276	28.7651	10.6004	36.8516
2020-10-13	C	35.1785	22.7276	28.7651	0.679841	2.36342
2020-11-02	A	30.0746	21.5603	66.473	27.8538	41.9025
2020-11-02	B	30.4846	21.5603	66.473	20.812	31.3089
2020-11-02	C	30.5661	21.5603	66.473	19.6396	29.5452
2020-11-04	A	30.669	22.0238	47.806	18.2552	38.186
2020-11-04	B	30.3173	22.0238	47.806	23.442	49.0357
2020-11-04	C	30.3137	22.0238	47.806	23.4975	49.1518
2020-11-16	A	31.2788	22.6858	29.854	11.8314	39.631
2020-11-16	B	32.1376	22.6858	29.854	6.42415	21.5186
2020-11-16	C	31.5039	22.6858	29.854	10.0814	33.7689
2020-11-18	A	31.6339	23.1258	21.8356	9.19178	42.0955
2020-11-18	B	31.5524	23.1258	21.8356	9.74022	44.6072
2020-11-18	C	31.6302	23.1258	21.8356	9.21409	42.1976
2020-11-23	A	31.8894	23.1796	21.0074	7.66302	36.4777
2020-11-23	B	31.1843	23.1796	21.0074	12.6515	60.224
2020-11-23	C	31.0838	23.1796	21.0074	13.5908	64.6955
2020-11-25	A	30.9718	22.1478	43.768	14.7182	33.6277
2020-11-25	B	30.0387	22.1478	43.768	28.5783	65.2951
2020-11-25	C	30.6499	22.1478	43.768	18.5035	42.2762
2020-11-30	A	30.3075	22.8485	26.5945	23.6025	88.7496
2020-11-30	B	29.8189	22.8485	26.5945	33.4123	125.636
2020-11-30	C	29.977	22.8485	26.5945	29.861	112.282
2020-12-02	A	30.7765	21.8812	52.911	16.9112	31.9616
2020-12-02	B	30.2788	21.8812	52.911	24.0911	45.5314
2020-12-02	C	30.5696	21.8812	52.911	19.5918	37.0279
2020-12-07	A	30.6792	22.7937	27.6507	18.1225	65.5408
2020-12-07	B	30.715	22.7937	27.6507	17.6679	63.8968
2020-12-07	C	31.705	22.7937	27.6507	8.73778	31.6006
2020-12-09	A	30.4538	22.7247	29.0413	21.2742	73.2549
2020-12-09	B	30.5632	22.7247	29.0413	19.6804	67.7669
2020-12-09	C	30.8225	22.7247	29.0413	16.3675	56.3593
2020-12-14	A	30.6234	22.5527	32.804	18.8547	57.4769
2020-12-14	B	30.4736	22.5527	32.804	20.9748	63.9397
2020-12-14	C	30.7092	22.5527	32.804	17.7353	54.0643
2020-12-16	A	30.4708	22.6527	30.5664	21.0156	68.7539
2020-12-16	B	36.0387	22.6527	30.5664	0.40069	1.31088
2020-12-16	C	30.443	22.6527	30.5664	21.4373	70.1333
2020-12-21	A	30.1131	21.7364	58.642	27.1068	46.2243
2020-12-21	B	29.9093	21.7364	58.642	31.3324	53.43
2020-12-21	C	29.865	21.7364	58.642	32.3363	55.1419
2021-02-01	A	30.2953	21.1445	89.3142	23.7916	26.6381
2021-02-01	B	30.2737	21.1445	89.3142	24.1705	27.0623
2021-02-01	C	30.6189	21.1445	89.3142	18.9102	21.1727
2021-02-08	A	33.1926	25.261	4.77807	3.03273	63.4719
2021-02-08	B	33.8235	25.261	4.77807	1.93431	40.483
2021-02-08	C	34.1551	25.261	4.77807	1.5295	32.0109
2021-02-10	A	32.9668	24.9551	5.94197	3.56248	59.9545
2021-02-10	B	33.0678	24.9551	5.94197	3.30997	55.7049
2021-02-10	C	33.6921	24.9551	5.94197	2.12557	35.7721
2021-02-15	A	31.821	23.9171	12.437	8.04312	64.6712
2021-02-15	B	32.6927	23.9171	12.437	4.32547	34.7792
2021-02-15	C	32.4158	23.9171	12.437	5.26969	42.3712
2021-02-22	A	31.4669	22.0659	46.3967	10.3486	22.3045
2021-02-22	B	31.3827	22.0659	46.3967	10.9882	23.683
2021-02-22	C	31.6493	22.0659	46.3967	9.08358	19.5781
2021-02-24	A	36.9015	19.8039	230.057	0.215371	0.0936165
2021-02-24	B	29.6012	19.8039	230.057	38.0431	16.5364
2021-02-24	C	29.7939	19.8039	230.057	33.6358	14.6206
2021-03-01	A	30.8854	22.3769	36.3782	15.6333	42.9743
2021-03-01	B	31.3061	22.3769	36.3782	11.6038	31.8977
2021-03-01	C	31.404	22.3769	36.3782	10.824	29.7541
2021-03-03	A	30.4484	21.2767	80.9729	21.3282	26.3399
2021-03-03	B	30.5286	21.2767	80.9729	20.109	24.8343
2021-03-03	C	30.315	21.2767	80.9729	23.406	28.9059
2021-03-10	A	30.4342	22.2666	40.1464	21.569	53.7258
2021-03-10	B	30.7708	22.2666	40.1464	16.9579	42.2401
2021-03-10	C	31.5036	22.2666	40.1464	9.96495	24.8215
2021-03-15	A	31.8313	22.403	36.5062	7.97684	21.8507
2021-03-15	B	32.1602	22.403	36.5062	6.2797	17.2017
2021-03-15	C	31.6229	22.403	36.5062	9.19891	25.1982
2021-03-17	A	33.1747	25.3492	4.49087	3.07107	68.3847
2021-03-17	B	34.3847	25.3492	4.49087	1.29875	28.9199
2021-03-17	C	33.3438	25.3492	4.49087	2.723	60.6341
2021-03-22	A	32.1162	25.3351	4.53593	6.52231	143.792
2021-03-22	B	32.4306	25.3351	4.53593	5.21448	114.959
2021-03-24	A	32.5879	23.9569	12.0885	4.66369	38.5796
2021-03-24	B	33.9193	23.9569	12.0885	1.80914	14.9658
2021-03-24	C	32.6028	23.9569	12.0885	4.61381	38.167
2021-03-29	C	33.4773	25.1414	5.20768	2.4779	47.5817
2021-03-31	A	31.0889	22.9875	24.0909	13.5369	56.191
2021-03-31	B	32.001	22.9875	24.0909	7.07672	29.3752
2021-03-31	C	31.1864	22.9875	24.0909	12.6317	52.4334
2021-04-05	A	31.8389	24.5132	8.13867	7.93862	97.542
2021-04-05	B	33.6357	24.5132	8.13867	2.21216	27.1808
2021-04-05	C	32.3868	24.5132	8.13867	5.37731	66.0711
2021-04-07	A	33.0676	25.1414	5.20768	3.3155	63.6655
2021-04-07	B	32.8683	25.1414	5.20768	3.81749	73.3049
2021-04-07	C	33.7944	25.1414	5.20768	1.97683	37.9598
2021-04-12	A	35.6175	27.5833	0.91721	0.540576	58.937
2021-04-12	B	34.8843	27.5833	0.91721	0.910379	99.2553
2021-04-12	C	35.4576	27.5833	0.91721	0.605965	66.0661
2021-04-14	A	31.3436	22.7833	27.8484	11.2963	40.5635
2021-04-14	B	31.9127	22.7833	27.8484	7.53633	27.0619
2021-04-14	C	32.1554	22.7833	27.8484	6.34162	22.7719
2021-04-19	A	34.4815	27.9133	0.725354	1.21273	167.191
2021-04-19	B	35.1556	27.9133	0.725354	0.750722	103.497
2021-04-19	C	35.6395	27.9133	0.725354	0.532218	73.3736
2021-04-21	A	33.4393	25.0571	5.52914	2.54482	46.0256
2021-04-21	B	33.7181	25.0571	5.52914	2.08675	37.7409
2021-04-21	C	34.7122	25.0571	5.52914	1.02921	18.6143
2021-04-28	A	32.6511	24.3844	8.91973	4.4582	49.9814
2021-04-28	B	33.1747	24.3844	8.91973	3.07171	34.4373
2021-04-28	C	33.4289	24.3844	8.91973	2.56393	28.7445
2021-05-03	A	32.4721	21.4198	73.4324	5.06349	6.89544
2021-05-03	B	30.3431	21.4198	73.4324	23.0092	31.3339
2021-05-03	C	30.2471	21.4198	73.4324	24.6385	33.5526
2021-05-10	A	32.4586	24.4133	8.73734	5.10979	58.4822
2021-05-10	B	33.1312	24.4133	8.73734	3.16705	36.2473
2021-05-10	C	33.6794	24.4133	8.73734	2.14506	24.5505
2021-05-12	A	32.0255	24.2499	9.8124	6.95441	70.8737
2021-05-12	B	32.3638	24.2499	9.8124	5.46209	55.6651
2021-05-12	C	33.1706	24.2499	9.8124	3.08112	31.4003
2021-05-17	A	33.3628	24.8548	6.38117	2.6877	42.1192
2021-05-17	B	33.8303	24.8548	6.38117	1.92674	30.1941
2021-05-17	C	33.9619	24.8548	6.38117	1.75457	27.496
2021-05-19	A	32.2092	23.9332	12.2925	6.10145	49.6356
2021-05-19	B	33.2237	23.9332	12.2925	2.96628	24.1309
2021-05-19	C	33.3261	23.9332	12.2925	2.75805	22.4369
2021-06-14	A	31.8962	23.425	17.6243	7.62112	43.242
2021-06-14	B	31.3792	23.425	17.6243	11.0168	62.5092
2021-06-14	C	31.9815	23.425	17.6243	7.16018	40.6267
2021-06-16	A	32.5627	23.6226	15.3326	4.74836	30.9691
2021-06-16	B	32.795	23.6226	15.3326	4.02532	26.2534
2021-06-16	C	32.9901	23.6226	15.3326	3.50392	22.8528
2021-06-23	A	31.7257	23.6391	15.1564	8.60858	56.7984
2021-06-23	B	32.7303	23.6391	15.1564	4.21274	27.7952
2021-06-23	C	33.6365	23.6391	15.1564	2.2097	14.5793
2021-06-28	A	31.7057	23.5868	15.7241	8.72711	55.5016
2021-06-30	A	30.4154	22.3418	38.0226	21.8621	57.4976
2021-06-30	B	30.3566	22.3418	38.0226	22.7963	59.9545
2021-06-30	C	30.5109	22.3418	38.0226	20.4194	53.7033
NA	A	33.2933	24.8699	6.31683	2.82304	44.6907
NA	B	33.206	24.8699	6.31683	3.00477	47.5678
